# Supplementary material for: Path2Models: large-scale generation of computational models from biochemical pathway maps
Source: BMC Syst Biol. 2013 Nov 1;7:116. doi: 10.1186/1752-0509-7-116 (PMC4228421; doi:10.1186/1752-0509-7-116)
Supplement: Additional file 1 — Table S1 is provided as an additional file and through labarchives, DOI:10.6070/H4RR1W6P. [file 1752-0509-7-116-S1.xls]

## Sheet: path2models
KEGG id	NCBI Taxonomy id	Organism	Number of reactions	Number of metabolites	Number of makeable metabolites	% Makeable metabolites	Makeable biomass components	glycine	L-tyrosine	L-aspartate	L-lysine	L-threonine	L-isoleucine	L-leucine	L-valine	L-arginine	L-asparagine	glutamate	L-glutamine	L-proline	L-histidine	L-alanine	L-serine	L-cysteine	L-methionine	L-phenylalanine	L-tryptophan	AMP	GMP	CMP	UMP	dAMP	dGMP	dCMP	dTMP	glycogen	ATP
aaa	643561	Acidovorax avenae subsp. avenae ATCC 19860	1150	1133	254	22.4184	18	1	0	1	0	1	0	1	1	0	1	0	1	1	0	1	1	0	0	0	0	1	1	1	1	1	1	0	1	0	1
aac	521098	Alicyclobacillus acidocaldarius subsp. acidocaldarius DSM 446	982	989	235	23.7614	19	1	0	1	0	0	0	1	1	0	1	1	1	1	0	1	1	0	0	0	0	1	1	1	1	1	1	1	1	0	1
aad	1048834	Alicyclobacillus acidocaldarius subsp. acidocaldarius Tc-4-1	914	929	234	25.1884	19	1	0	1	0	0	0	1	1	0	1	1	1	1	0	1	1	0	0	0	0	1	1	1	1	1	1	1	1	0	1
aae	224324	Aquifex aeolicus VF5	1267	1262	286	22.6624	24	1	1	1	1	0	0	1	1	0	1	1	1	1	0	1	1	1	0	1	0	1	1	1	1	1	1	1	1	1	1
aag	7159	Aedes aegypti (yellow fever mosquito)	1195	1176	179	15.2211	18	1	0	1	0	1	0	0	0	0	1	1	1	1	0	1	1	0	0	0	0	1	1	1	1	1	1	1	1	0	1
aai	861360	Arthrobacter arilaitensis Re117	1840	1771	363	20.4969	22	1	0	1	0	1	0	1	1	0	1	0	1	1	0	1	1	1	0	1	0	1	1	1	1	1	1	1	1	1	1
aan	694569	Aggregatibacter actinomycetemcomitans D7S-1	778	742	162	21.8329	13	0	0	1	0	0	0	0	0	0	1	0	1	0	0	1	1	0	0	0	0	1	1	1	1	1	1	1	0	0	1
aao	754507	Aggregatibacter actinomycetemcomitans ANH9381	1487	1448	283	19.5442	19	1	0	1	0	0	0	0	1	0	1	0	1	1	0	1	1	0	0	1	0	1	1	1	1	1	1	1	1	1	1
aap	634176	Aggregatibacter aphrophilus NJ8700	1551	1497	294	19.6393	22	1	0	1	0	0	0	1	1	0	1	1	1	1	0	1	1	1	0	1	0	1	1	1	1	1	1	1	1	1	1
aar	574087	Acetohalobium arabaticum DSM 5501	1419	1381	298	21.5786	24	1	1	1	1	0	0	1	1	0	1	1	1	1	0	1	1	1	0	1	0	1	1	1	1	1	1	1	1	1	1
aas	452471	Candidatus Amoebophilus asiaticus 5a2	443	571	48	8.4063	5	0	0	0	0	0	0	0	0	0	0	0	0	0	0	0	0	0	0	0	0	1	1	0	0	1	1	0	0	0	1
aat	668336	Aggregatibacter actinomycetemcomitans D11S-1	1528	1499	271	18.0787	20	1	0	1	0	0	0	0	1	0	1	1	1	1	0	1	1	0	0	1	0	1	1	1	1	1	1	1	1	1	1
aau	290340	Arthrobacter aurescens TC1	2242	2180	443	20.3211	24	1	1	1	0	1	0	1	1	0	1	1	1	1	0	1	1	1	0	1	0	1	1	1	1	1	1	1	1	1	1
aav	397945	Acidovorax avenae subsp. citrulli AAC00-1	2078	1995	408	20.4511	24	1	1	1	0	1	0	1	1	0	1	1	1	1	0	1	1	1	0	1	0	1	1	1	1	1	1	1	1	1	1
aba	204669	Candidatus Koribacter versatilis Ellin345	1871	1855	378	20.3774	23	1	1	1	0	1	0	1	1	1	1	0	1	1	0	1	1	0	0	1	0	1	1	1	1	1	1	1	1	1	1
abad	945556	Acinetobacter baumannii D1279779	1010	1000	173	17.3	18	1	0	1	0	0	0	1	1	0	1	1	1	0	0	1	1	0	0	0	0	1	1	1	1	1	1	1	1	0	1
abb	557600	Acinetobacter baumannii AB307-0294	1986	1942	360	18.5376	20	1	0	1	0	0	0	1	1	0	1	1	1	1	0	1	1	0	0	1	0	1	1	1	1	1	1	1	1	0	1
abc	405416	Acinetobacter baumannii ACICU	1982	1901	365	19.2004	20	1	0	1	0	0	0	1	1	0	1	1	1	1	0	1	1	0	0	1	0	1	1	1	1	1	1	1	1	0	1
abd	980514	Acinetobacter baumannii TCDC-AB0715	1031	1013	162	15.9921	18	1	0	1	0	0	0	1	1	0	1	1	1	0	0	1	1	0	0	0	0	1	1	1	1	1	1	1	1	0	1
abe	663331	Arthroderma benhamiae CBS 112371	1081	1040	160	15.3846	19	1	0	1	0	1	0	1	1	0	1	1	1	0	0	1	1	0	0	0	0	1	1	1	1	1	1	1	1	0	1
abh	1100841	Acinetobacter baumannii TYTH-1	1018	1004	162	16.1355	18	1	0	1	0	0	0	1	1	0	1	1	1	0	0	1	1	0	0	0	0	1	1	1	1	1	1	1	1	0	1
abi	439481	Aciduliprofundum boonei T469	753	809	176	21.7553	12	0	0	1	0	0	0	0	0	0	1	1	1	0	0	1	1	0	0	0	0	1	1	1	0	1	1	0	0	0	1
abm	509170	Acinetobacter baumannii SDF	1694	1688	288	17.0616	20	1	0	1	0	0	0	1	1	0	1	1	1	1	0	1	1	1	0	0	0	1	1	1	1	1	1	1	1	0	1
abn	480119	Acinetobacter baumannii AB0057	2000	1964	351	17.8717	20	1	0	1	0	0	0	1	1	0	1	1	1	1	0	1	1	0	0	1	0	1	1	1	1	1	1	1	1	0	1
abo	393595	Alcanivorax borkumensis SK2	1841	1870	299	15.9893	20	1	0	1	0	0	0	1	1	0	1	1	1	1	0	1	1	0	0	1	0	1	1	1	1	1	1	1	1	0	1
abr	889738	Acinetobacter baumannii MDR-TJ	1030	1010	171	16.9307	18	1	0	1	0	0	0	1	1	0	1	1	1	0	0	1	1	0	0	0	0	1	1	1	1	1	1	1	1	0	1
abs	1064539	Azospirillum brasilense Sp245	1107	1084	180	16.6052	20	1	0	1	0	1	0	1	1	0	1	1	1	1	0	1	1	0	0	0	0	1	1	1	1	1	1	1	1	0	1
abt	944546	Arcobacter butzleri ED-1	681	686	71	10.3499	7	0	0	0	0	0	0	0	0	0	0	0	0	0	0	0	0	0	0	0	0	1	1	1	1	1	1	0	0	0	1
abu	367737	Arcobacter butzleri RM4018	1499	1523	252	16.5463	20	1	0	1	0	0	0	1	1	0	1	1	1	1	0	1	1	0	0	1	0	1	1	1	1	1	1	1	1	0	1
abx	696749	Acinetobacter baumannii 1656-2	1031	1013	171	16.8806	18	1	0	1	0	0	0	1	1	0	1	1	1	0	0	1	1	0	0	0	0	1	1	1	1	1	1	1	1	0	1
aby	509173	Acinetobacter baumannii AYE	1955	1931	330	17.0896	19	1	0	1	0	0	0	1	1	0	1	1	1	1	0	1	1	0	0	0	0	1	1	1	1	1	1	1	1	0	1
abz	497978	Acinetobacter baumannii MDR-ZJ06	1029	1014	174	17.1598	18	1	0	1	0	0	0	1	1	0	1	1	1	0	0	1	1	0	0	0	0	1	1	1	1	1	1	1	1	0	1
aca	240015	Acidobacterium capsulatum ATCC 51196	1787	1776	362	20.3829	23	1	1	1	0	1	0	1	1	0	1	1	1	1	0	1	1	0	0	1	0	1	1	1	1	1	1	1	1	1	1
acb	400667	Acinetobacter baumannii ATCC 17978	2001	1942	341	17.5592	21	1	0	1	0	0	0	1	1	0	1	1	1	1	0	1	1	1	0	1	0	1	1	1	1	1	1	1	1	0	1
acc	871585	Acinetobacter calcoaceticus PHEA-2	2041	1960	356	18.1633	21	1	0	1	0	0	0	1	1	0	1	1	1	1	0	1	1	1	0	1	0	1	1	1	1	1	1	1	1	0	1
acd	436717	Acinetobacter oleivorans DR1	1111	1080	178	16.4815	18	1	0	1	0	0	0	1	1	0	1	1	1	0	0	1	1	0	0	0	0	1	1	1	1	1	1	1	1	0	1
ace	351607	Acidothermus cellulolyticus 11B	1641	1634	348	21.2974	22	1	1	1	0	1	0	1	1	0	1	0	1	1	0	1	1	0	0	1	0	1	1	1	1	1	1	1	1	1	1
acf	673860	Aciduliprofundum sp. MAR08-339	442	523	87	16.6348	12	1	0	1	0	0	0	0	0	0	1	0	0	0	0	1	1	0	0	0	0	1	1	1	0	1	1	0	1	0	1
ach	452863	Arthrobacter chlorophenolicus A6	1970	1903	421	22.123	24	1	1	1	1	1	0	1	1	0	1	1	1	1	0	1	1	0	0	1	0	1	1	1	1	1	1	1	1	1	1
aci	62977	Acinetobacter sp. ADP1	1965	1962	317	16.157	19	1	0	1	0	0	0	1	1	0	1	1	1	1	0	1	1	0	0	0	0	1	1	1	1	1	1	1	1	0	1
ack	358220	Acidovorax sp. KKS102	1058	1086	176	16.2063	17	1	0	1	0	1	0	1	1	0	1	1	1	0	0	1	1	0	0	0	0	1	1	1	1	1	1	0	0	0	1
acl	441768	Acholeplasma laidlawii PG-8A	981	1037	177	17.0685	12	0	0	0	0	0	0	0	0	0	0	1	1	0	0	0	0	0	0	1	0	1	1	1	1	1	1	1	0	1	1
acm	1198114	Granulicella tundricola	1027	1033	202	19.5547	17	0	0	1	0	0	0	1	1	0	1	1	1	1	0	1	1	0	0	0	0	1	1	1	1	1	1	1	0	0	1
acn	574556	Anaplasma centrale Israel	443	499	50	10.02	6	0	0	0	0	0	0	0	0	0	0	0	0	0	0	0	0	0	0	0	0	1	0	1	1	1	1	0	0	0	1
aco	572547	Aminobacterium colombiense DSM 12261	1203	1181	247	20.9145	18	1	0	1	0	1	0	0	0	0	1	1	1	1	0	1	1	0	0	0	0	1	1	1	1	1	1	1	1	0	1
acp	455488	Anaeromyxobacter dehalogenans 2CP-1	1769	1665	323	19.3994	23	1	1	1	0	1	0	1	1	0	1	1	1	1	0	1	1	0	0	1	0	1	1	1	1	1	1	1	1	1	1
acr	349163	Acidiphilium cryptum JF-5	1953	1876	424	22.6013	24	1	1	1	0	1	0	1	1	0	1	1	1	1	0	1	1	0	1	1	0	1	1	1	1	1	1	1	1	1	1
acs	28377	Anolis carolinensis (green anole)	1706	1610	202	12.5466	17	1	0	1	0	0	0	0	0	0	1	1	1	1	0	1	1	0	0	0	0	1	1	1	1	1	1	1	1	0	1
act	344612	Aspergillus clavatus NRRL 1	1254	1175	211	17.9574	19	1	0	1	0	1	0	1	1	0	1	1	1	0	0	1	1	0	0	0	0	1	1	1	1	1	1	1	1	0	1
acu	990288	Acidithiobacillus caldus SM-1	1446	1462	298	20.383	22	1	1	1	0	0	0	1	1	0	1	1	1	1	0	1	1	0	0	1	0	1	1	1	1	1	1	1	1	1	1
acy	272123	Anabaena cylindrica PCC 7122	863	872	147	16.8578	17	1	0	1	0	0	0	0	1	0	1	1	1	1	0	1	1	0	0	0	0	1	1	1	1	1	1	0	1	0	1
ade	290397	Anaeromyxobacter dehalogenans 2CP-C	1770	1721	312	18.129	23	1	1	1	0	1	0	1	1	0	1	1	1	1	0	1	1	0	0	1	0	1	1	1	1	1	1	1	1	1	1
adg	429009	Ammonifex degensii KC4	1238	1216	270	22.2039	22	1	1	1	1	0	0	1	1	0	1	1	1	1	0	1	1	0	0	1	0	1	1	1	1	1	1	1	1	0	1
adi	930169	Alcanivorax dieselolei B5	993	984	162	16.4634	19	1	0	1	0	0	0	1	1	0	1	1	1	1	0	1	1	0	0	0	0	1	1	1	1	1	1	1	1	0	1
adk	596154	Alicycliphilus denitrificans K601	2094	2019	343	16.9886	20	1	0	1	1	0	0	1	1	0	1	1	1	1	0	1	1	0	0	1	0	1	1	1	1	1	1	0	1	0	1
adn	596153	Alicycliphilus denitrificans BC	2031	1943	351	18.0648	19	1	0	1	0	0	0	1	1	0	1	1	1	1	0	1	1	0	0	1	0	1	1	1	1	1	1	0	1	0	1
aeh	187272	Alkalilimnicola ehrlichei MLHE-1	1812	1775	309	17.4085	22	1	1	1	0	0	0	1	1	0	1	1	1	1	0	1	1	0	0	1	0	1	1	1	1	1	1	1	1	1	1
aex	573065	Asticcacaulis excentricus CB 48	1878	1889	341	18.0519	23	1	1	1	0	1	0	1	1	0	1	1	1	1	0	1	1	0	0	1	0	1	1	1	1	1	1	1	1	1	1
afd	679935	Alistipes finegoldii DSM 17242	681	675	131	19.4074	14	0	0	1	0	0	0	1	1	0	1	0	0	0	0	1	1	0	0	0	0	1	1	1	1	1	1	1	0	0	1
afe	380394	Acidithiobacillus ferrooxidans ATCC 53993	1496	1484	286	19.2722	18	0	0	1	0	0	0	1	1	0	1	1	1	1	0	1	1	0	0	0	0	1	1	1	1	1	1	1	0	1	1
afi	743299	Acidithiobacillus ferrivorans SS3	1460	1430	297	20.7692	20	1	0	1	0	0	0	1	1	0	1	1	1	1	0	1	1	0	0	0	0	1	1	1	1	1	1	1	1	1	1
afl	491915	Anoxybacillus flavithermus WK1	1733	1640	393	23.9634	25	1	1	1	1	1	0	1	1	0	1	1	1	1	0	1	1	0	1	1	0	1	1	1	1	1	1	1	1	1	1
afm	330879	Aspergillus fumigatus Af293	1330	1262	218	17.2742	20	1	0	1	0	1	0	1	1	0	1	1	1	1	0	1	1	0	0	0	0	1	1	1	1	1	1	1	1	0	1
afn	591001	Acidaminococcus fermentans DSM 20731	1376	1356	271	19.9853	24	1	1	1	1	1	0	1	1	0	1	1	1	1	0	1	1	0	0	1	0	1	1	1	1	1	1	1	1	1	1
afo	525909	Acidimicrobium ferrooxidans DSM 10331	1472	1454	304	20.9078	21	1	1	1	0	1	0	1	1	0	1	0	1	1	0	1	1	0	0	1	0	1	1	1	1	1	1	1	1	0	1
afr	243159	Acidithiobacillus ferrooxidans ATCC 23270	1512	1533	293	19.1129	20	0	1	1	0	0	0	1	1	0	1	1	1	1	0	1	1	0	0	1	0	1	1	1	1	1	1	1	0	1	1
afu	224325	Archaeoglobus fulgidus DSM 4304 (VC-16)	1030	1117	127	11.3697	10	0	0	0	0	0	0	0	0	0	0	0	0	0	0	0	0	0	0	1	0	1	1	1	1	1	1	1	1	0	1
afv	332952	Aspergillus flavus NRRL3357	1288	1199	200	16.6806	17	1	0	1	0	1	0	1	1	0	1	0	0	0	0	1	1	0	0	0	0	1	1	1	1	1	1	1	1	0	1
afw	404589	Anaeromyxobacter sp. Fw109-5	1882	1779	347	19.5053	23	1	1	1	0	1	0	1	1	0	1	1	1	1	0	1	1	0	0	1	0	1	1	1	1	1	1	1	1	1	1
aga	180454	Anopheles gambiae PEST (African malaria mosquito)	2177	2230	380	17.0404	19	1	0	1	0	1	0	0	0	0	1	1	1	1	0	1	1	0	0	0	0	1	1	1	1	1	1	1	1	1	1
ago	284811	Ashbya gossypii (Eremothecium gossypii) ATCC 10895	1036	975	139	14.2564	17	1	0	1	0	1	0	1	1	0	1	0	0	0	0	1	1	0	0	0	0	1	1	1	1	1	1	1	1	0	1
agr	861208	Agrobacterium sp. H13-3	2308	2246	407	18.1211	24	1	1	1	0	1	0	1	1	0	1	1	1	1	0	1	1	1	0	1	0	1	1	1	1	1	1	1	1	1	1
aha	380703	Aeromonas hydrophila subsp. hydrophila ATCC 7966	1163	1054	213	20.2087	20	1	0	1	0	1	0	1	1	0	1	1	1	1	0	1	1	0	0	0	0	1	1	1	1	1	1	1	1	0	1
ahe	644284	Arcanobacterium haemolyticum DSM 20595	999	1021	233	22.8208	14	0	0	1	0	0	0	0	0	0	1	0	1	0	0	0	1	0	0	1	0	1	1	1	1	1	1	1	0	1	1
aho	933801	Acidianus hospitalis W1	932	1013	219	21.619	16	0	1	1	0	0	0	1	1	0	1	1	1	0	0	1	1	0	0	1	0	1	1	1	0	1	1	0	0	0	1
ain	568816	Acidaminococcus intestini RyC-MR95	610	641	48	7.4883	7	0	0	0	0	0	0	0	0	0	0	0	0	0	0	0	0	0	0	0	0	1	1	1	1	1	1	0	0	0	1
aje	339724	Ajellomyces capsulatus NAm1	1016	986	179	18.1542	17	1	0	1	0	1	0	0	1	0	1	1	1	0	0	1	1	0	0	0	0	1	1	1	1	1	1	1	0	0	1
ajs	232721	Acidovorax sp. JS42	2016	1970	339	17.2081	20	1	0	1	0	0	0	1	1	0	1	0	1	1	0	1	1	1	0	1	0	1	1	1	1	1	1	1	1	0	1
aka	1036672	Advenella kashmirensis WT001	862	918	129	14.0523	15	0	0	1	0	0	0	0	0	0	1	1	1	1	0	1	1	0	0	0	0	1	1	1	1	1	1	0	1	0	1
ali	862719	Azospirillum lipoferum 4B	2377	2213	453	20.47	24	1	0	1	1	1	0	1	1	0	1	1	1	1	0	1	1	1	0	1	0	1	1	1	1	1	1	1	1	1	1
alt	715451	Alteromonas sp. SN2	2050	1997	429	21.4822	24	1	1	1	0	1	0	1	1	0	1	1	1	1	0	1	1	1	0	1	0	1	1	1	1	1	1	1	1	1	1
alv	572477	Allochromatium vinosum DSM 180	1662	1589	306	19.2574	20	1	0	1	0	0	0	1	1	0	1	1	1	1	0	1	1	0	0	0	0	1	1	1	1	1	1	1	1	1	1
aly	81972	Arabidopsis lyrata subsp. lyrata (lyrate rockcress)	1645	1534	229	14.9283	20	1	0	1	0	1	0	1	1	0	1	1	1	1	0	1	1	0	0	0	0	1	1	1	1	1	1	1	1	0	1
ama	234826	Anaplasma marginale St. Maries	450	506	50	9.88142	6	0	0	0	0	0	0	0	0	0	0	0	0	0	0	0	0	0	0	0	0	1	0	1	1	1	1	0	0	0	1
amaa	1004786	Alteromonas macleodii AltDE1	1007	966	177	18.323	18	1	0	1	0	0	0	1	1	0	1	0	1	1	0	1	1	0	0	0	0	1	1	1	1	1	1	1	1	0	1
amac	529120	Alteromonas macleodii ATCC 27126	1016	976	164	16.8033	18	1	0	1	0	0	0	1	1	0	1	0	1	1	0	1	1	0	0	0	0	1	1	1	1	1	1	1	1	0	1
amb	1004787	Alteromonas macleodii Balearic Sea AD45	1025	990	160	16.1616	18	1	0	1	0	0	0	1	1	0	1	0	1	1	0	1	1	0	0	0	0	1	1	1	1	1	1	1	1	0	1
amc	314275	Alteromonas macleodii Deep ecotype	982	969	158	16.3055	18	1	0	1	0	0	0	1	1	0	1	1	1	1	0	1	1	0	0	0	0	1	1	1	1	1	1	0	1	0	1
amd	749927	Amycolatopsis mediterranei U32	2719	2627	594	22.6113	25	1	1	1	1	1	0	1	1	1	1	0	1	1	0	1	1	1	0	1	0	1	1	1	1	1	1	1	1	1	1
ame	7460	Apis mellifera (honey bee)	1208	1202	155	12.8952	16	0	0	1	0	0	0	0	0	0	1	1	1	1	0	1	1	0	0	0	0	1	1	1	1	1	1	1	1	0	1
amf	320483	Anaplasma marginale Florida	446	499	50	10.02	6	0	0	0	0	0	0	0	0	0	0	0	0	0	0	0	0	0	0	0	0	1	0	1	1	1	1	0	0	0	1
amg	1004788	Alteromonas macleodii English Channel 673	1056	1025	182	17.7561	18	1	0	1	0	0	0	1	1	0	1	0	1	1	0	1	1	0	0	0	0	1	1	1	1	1	1	1	1	0	1
ami	446462	Actinosynnema mirum DSM 43827	2209	2170	430	19.8157	25	1	1	1	1	1	0	1	1	0	1	1	1	1	0	1	1	0	1	1	0	1	1	1	1	1	1	1	1	1	1
amk	1004785	Alteromonas macleodii Black Sea 11	995	956	182	19.0377	18	1	0	1	0	0	0	1	1	0	1	0	1	1	0	1	1	0	0	0	0	1	1	1	1	1	1	1	1	0	1
aml	9646	Ailuropoda melanoleuca (giant panda)	1803	1669	214	12.822	18	0	1	1	0	0	0	0	0	0	1	1	1	1	0	1	1	0	0	1	0	1	1	1	1	1	1	1	1	0	1
amm	713604	Amycolatopsis mediterranei S699	1249	1264	237	18.75	19	1	0	1	0	1	0	1	1	0	1	0	1	1	0	1	1	0	0	0	0	1	1	1	1	1	1	1	1	0	1
amn	713604	Amycolatopsis mediterranei S699	1249	1264	237	18.75	19	1	0	1	0	1	0	1	1	0	1	0	1	1	0	1	1	0	0	0	0	1	1	1	1	1	1	1	1	0	1
amo	891968	Anaerobaculum mobile DSM 13181	721	716	133	18.5754	14	0	0	1	0	0	0	1	1	0	1	0	0	0	0	1	1	0	0	0	0	1	1	1	1	1	1	1	0	0	1
amr	329726	Acaryochloris marina MBIC11017	2001	1971	370	18.7722	24	1	1	1	1	0	0	1	1	0	1	1	1	1	0	1	1	1	0	1	0	1	1	1	1	1	1	1	1	1	1
ams	512565	Actinoplanes missouriensis 431	1178	1188	227	19.1077	18	1	0	1	0	1	0	1	1	0	1	0	1	0	0	1	1	0	0	0	0	1	1	1	1	1	1	1	1	0	1
amt	293826	Alkaliphilus metalliredigens QYMF	1674	1592	356	22.3618	24	1	1	1	1	1	0	1	1	0	1	1	1	1	0	1	1	0	0	1	0	1	1	1	1	1	1	1	1	1	1
amu	349741	Akkermansia muciniphila ATCC BAA-835	1355	1355	247	18.2288	19	0	0	1	1	1	0	1	1	0	1	1	1	1	0	1	1	0	0	0	0	1	1	1	1	1	1	1	0	0	1
amv	926570	Acidiphilium multivorum AIU301	2079	2040	381	18.6765	23	1	1	1	0	1	0	1	1	0	1	1	1	1	0	1	1	0	0	1	0	1	1	1	1	1	1	1	1	1	1
ana	103690	Anabaena sp. PCC 7120 (Nostoc sp. PCC 7120)	973	991	177	17.8607	20	1	0	1	0	1	0	1	1	0	1	1	1	1	0	1	1	0	0	0	0	1	1	1	1	1	1	1	1	0	1
anb	46234	Anabaena sp. 90	806	827	120	14.5103	13	1	0	1	0	0	0	0	1	0	1	0	0	0	0	1	1	0	0	0	0	1	1	1	1	1	1	0	0	0	1
ang	425011	Aspergillus niger CBS 513.88	1106	1108	178	16.065	18	1	0	1	0	1	0	1	1	0	1	1	1	0	0	1	1	0	0	0	0	1	1	1	1	1	1	1	0	0	1
ani	227321	Aspergillus nidulans FGSC A4	1228	1176	194	16.4966	16	1	0	1	0	1	0	1	1	0	1	1	1	0	0	1	1	0	0	0	0	1	0	1	1	1	0	1	0	0	1
ank	447217	Anaeromyxobacter sp. K	1796	1699	337	19.8352	23	1	1	1	0	1	0	1	1	0	1	1	1	1	0	1	1	0	0	1	0	1	1	1	1	1	1	1	1	1	1
ant	158879	Staphylococcus aureus subsp. aureus N315, hospital-acquired meticillin-resistant, vancomycin-susceptible	904	907	135	14.8842	16	0	0	1	0	0	0	1	1	0	1	1	1	0	0	1	1	0	0	0	0	1	1	1	1	1	1	0	1	0	1
aoe	350688	Alkaliphilus oremlandii OhILAs	1352	1379	233	16.8963	19	1	0	1	0	1	0	0	0	0	1	1	1	1	0	1	1	0	0	1	0	1	1	1	1	1	1	1	1	0	1
aol	1245469	Agromonas oligotrophica S58	1180	1195	204	17.0711	19	1	0	1	0	0	0	1	1	0	1	1	1	1	0	1	1	0	0	0	0	1	1	1	1	1	1	1	1	0	1
aor	510516	Aspergillus oryzae RIB40	1306	1210	213	17.6033	19	1	0	1	0	1	0	1	1	0	1	1	1	0	0	1	1	0	0	0	0	1	1	1	1	1	1	1	1	0	1
apa	537457	Actinobacillus pleuropneumoniae AP76 (serotype 7)	1656	1617	351	21.7069	22	1	0	1	0	0	0	1	1	0	1	1	1	1	0	1	1	1	0	1	0	1	1	1	1	1	1	1	1	1	1
apb	488538	Candidatus Puniceispirillum marinum IMCC1322	2095	2089	403	19.2915	24	1	1	1	0	1	0	1	1	0	1	1	1	1	0	1	1	1	0	1	0	1	1	1	1	1	1	1	1	1	1
apc	744985	Alpha proteobacterium HIMB59	698	732	107	14.6175	14	0	0	1	0	0	0	1	1	0	1	1	1	0	0	1	0	0	0	0	0	1	1	1	1	1	1	0	0	0	1
ape	272557	Aeropyrum pernix K1	1006	1142	211	18.4764	21	1	1	1	0	1	0	0	1	0	1	1	1	1	0	1	1	0	0	1	0	1	1	1	1	1	1	1	1	0	1
apf	634453	Acetobacter pasteurianus IFO 3283-03	847	880	138	15.6818	15	0	0	1	0	0	0	1	1	0	1	0	0	1	0	1	1	0	0	0	0	1	1	1	1	1	1	1	0	0	1
apg	634459	Acetobacter pasteurianus IFO 3283-12	847	880	138	15.6818	15	0	0	1	0	0	0	1	1	0	1	0	0	1	0	1	1	0	0	0	0	1	1	1	1	1	1	1	0	0	1
aph	212042	Anaplasma phagocytophilum HZ	826	904	138	15.2655	14	0	0	1	0	0	0	0	0	0	1	1	1	1	0	1	0	0	0	1	0	1	0	1	1	1	1	1	0	0	1
api	7029	Acyrthosiphon pisum (pea aphid)	1100	1097	132	12.0328	11	0	1	0	0	0	0	0	0	0	0	0	0	1	0	0	0	0	0	1	0	1	1	1	1	1	1	1	0	0	1
apj	434271	Actinobacillus pleuropneumoniae JL03 (serotype 3)	1562	1504	309	20.5452	21	1	0	1	0	0	0	1	1	0	1	1	1	1	0	1	1	0	0	1	0	1	1	1	1	1	1	1	1	1	1
apl	416269	Actinobacillus pleuropneumoniae L20 (serotype 5b)	1640	1603	304	18.9644	21	1	0	1	0	0	0	1	1	0	1	1	1	1	0	1	1	0	0	1	0	1	1	1	1	1	1	1	1	1	1
apm	859653	Alpha proteobacterium HIMB5	689	721	119	16.5049	18	1	0	1	0	0	0	1	1	0	1	1	1	0	0	1	1	0	0	0	0	1	1	1	1	1	1	1	1	0	1
apn	930171	Arthrobacter phenanthrenivorans Sphe3	2093	2046	427	20.87	22	1	0	1	0	1	0	1	1	0	1	1	1	1	0	1	1	0	0	1	0	1	1	1	1	1	1	1	1	1	1
apo	572546	Archaeoglobus profundus DSM 5631	787	838	117	13.9618	8	0	0	0	0	0	0	0	0	0	0	0	0	0	0	0	0	0	0	1	0	1	1	1	1	1	1	0	0	0	1
app	522306	Candidatus Accumulibacter phosphatis clade IIA UW-1	1880	1777	341	19.1896	21	1	0	1	0	1	0	1	1	0	1	0	1	1	0	1	1	0	0	1	0	1	1	1	1	1	1	1	1	1	1
apq	634455	Acetobacter pasteurianus IFO 3283-22	847	880	135	15.3409	15	0	0	1	0	0	0	1	1	0	1	0	0	1	0	1	1	0	0	0	0	1	1	1	1	1	1	1	0	0	1
apr	525919	Anaerococcus prevotii DSM 20548	1048	1022	249	24.364	17	1	0	1	0	1	0	0	0	0	1	0	1	0	0	1	1	0	0	0	0	1	1	1	1	1	1	1	1	1	1
aps	511995	Candidatus Azobacteroides pseudotrichonymphae genomovar. CFP2, endosymbiont of Coptotermes formosanus (Formosan subterranean termite)	539	575	79	13.7391	8	0	0	0	0	0	0	0	0	0	0	0	0	0	0	0	0	0	0	0	0	1	1	1	1	1	1	0	1	0	1
apt	634452	Acetobacter pasteurianus IFO 3283-01	1753	1727	327	18.9346	25	1	1	1	0	1	0	1	1	0	1	1	1	1	0	1	1	1	1	1	0	1	1	1	1	1	1	1	1	1	1
apu	634454	Acetobacter pasteurianus IFO 3283-07	847	880	132	15	18	1	0	1	0	1	0	1	1	0	1	0	0	1	0	1	1	0	0	0	0	1	1	1	1	1	1	1	1	0	1
apv	521095	Atopobium parvulum DSM 20469	918	940	206	21.9149	14	0	0	1	0	0	0	0	0	0	1	0	0	0	0	1	1	0	0	1	0	1	1	1	1	1	1	1	0	1	1
apw	634458	Acetobacter pasteurianus IFO 3283-01-42C	1742	1733	321	18.5228	25	1	1	1	0	1	0	1	1	0	1	1	1	1	0	1	1	1	1	1	0	1	1	1	1	1	1	1	1	1	1
apx	634456	Acetobacter pasteurianus IFO 3283-26	847	880	132	15	18	1	0	1	0	1	0	1	1	0	1	0	0	1	0	1	1	0	0	0	0	1	1	1	1	1	1	1	1	0	1
apz	634457	Acetobacter pasteurianus IFO 3283-32	847	880	132	15	18	1	0	1	0	1	0	1	1	0	1	0	0	1	0	1	1	0	0	0	0	1	1	1	1	1	1	1	1	0	1
aqu	400682	Amphimedon queenslandica (sponge)	1119	1131	128	11.3174	13	1	0	0	0	1	0	0	0	0	0	0	0	1	0	0	1	0	0	0	0	1	1	1	1	1	1	1	1	0	1
ara	311403	Agrobacterium radiobacter K84	2481	2387	513	21.4914	24	1	1	1	0	1	0	1	1	0	1	1	1	1	0	1	1	1	0	1	0	1	1	1	1	1	1	1	1	1	1
arc	944547	Arcobacter sp. L	768	784	71	9.05612	8	0	0	0	0	0	0	0	0	0	0	0	0	0	0	0	0	0	0	0	0	1	1	1	1	1	1	0	1	0	1
arp	696747	Arthrospira platensis NIES-39 (consists of 19 contigs)	875	868	200	23.0415	19	1	0	1	0	0	0	1	1	0	1	1	1	1	0	1	1	0	0	0	0	1	1	1	1	1	1	1	1	0	1
arr	1118963	Arthrobacter sp. Rue61a	1013	1007	212	21.0526	18	1	0	1	0	0	0	1	1	0	1	1	1	0	0	1	1	0	0	0	0	1	1	1	1	1	1	1	1	0	1
art	290399	Arthrobacter sp. FB24	2156	2113	439	20.7761	24	1	1	1	1	1	0	1	1	0	1	1	1	1	0	1	1	0	0	1	0	1	1	1	1	1	1	1	1	1	1
asa	382245	Aeromonas salmonicida subsp. salmonicida A449	1097	997	205	20.5617	19	1	0	1	0	1	0	1	1	0	1	1	1	0	0	1	1	0	0	0	0	1	1	1	1	1	1	1	1	0	1
asb	1041504	Candidatus Arthromitus sp. SFB-rat-Yit	982	1081	133	12.3034	9	0	0	0	0	0	0	0	0	0	0	0	0	0	0	0	0	0	0	1	0	1	1	1	1	1	1	1	0	0	1
asc	666510	Acidilobus saccharovorans 345-15	992	1130	213	18.8496	19	0	0	1	0	0	0	0	1	0	1	1	1	1	0	1	1	0	0	1	0	1	1	1	1	1	1	1	1	1	1
asd	443218	Amycolicicoccus subflavus DQS3-9A1	2400	2304	459	19.9219	22	1	1	1	0	0	0	1	1	0	1	0	1	1	0	1	1	1	0	1	0	1	1	1	1	1	1	1	1	1	1
ase	134676	Actinoplanes sp. SE50/110	1096	1083	203	18.7442	19	1	0	1	0	0	0	1	1	0	1	1	1	1	0	1	1	0	0	0	0	1	1	1	1	1	1	1	1	0	1
asf	1029718	Candidatus Arthromitus sp. SFB-mouse-Japan	483	555	87	15.6757	7	0	0	0	0	0	0	0	0	0	0	0	0	0	0	1	0	0	0	0	0	1	1	0	1	1	1	0	0	0	1
ash	717959	Alistipes shahii WAL 8301	600	649	92	14.1757	8	0	0	0	0	0	0	0	0	0	0	0	0	0	0	0	0	0	0	0	0	1	1	1	1	1	1	1	0	0	1
asi	696748	Actinobacillus suis H91-0380	885	833	139	16.6867	15	0	0	1	0	0	0	1	1	0	1	0	1	0	0	1	1	0	0	0	0	1	1	1	1	1	1	1	0	0	1
asl	746697	Aequorivita sublithincola DSM 14238	741	750	79	10.5333	9	0	0	0	0	0	0	0	0	0	0	0	0	1	0	0	0	0	0	0	0	1	1	1	1	1	1	1	0	0	1
asm	1041809	Candidatus Arthromitus sp. SFB-mouse-Yit	441	506	84	16.6008	7	0	0	0	0	0	0	0	0	0	0	0	0	0	0	1	0	0	0	0	0	1	1	0	1	1	1	0	0	0	1
asu	339671	Actinobacillus succinogenes 130Z	1606	1515	336	22.1782	21	1	0	1	0	0	0	1	1	0	1	1	1	1	0	1	1	0	0	1	0	1	1	1	1	1	1	1	1	1	1
ate	521460	Caldicellulosiruptor bescii DSM 6725	1271	1252	310	24.7604	23	1	1	1	1	0	0	1	1	0	1	1	1	1	0	1	1	0	0	1	0	1	1	1	1	1	1	1	1	1	1
ath	3702	Arabidopsis thaliana (thale cress)	1672	1551	213	13.7331	17	1	0	1	0	0	0	1	1	0	1	0	0	1	0	1	1	0	0	0	0	1	1	1	1	1	1	1	1	0	1
atm	926569	Anaerolinea thermophila UNI-1	1427	1466	296	20.191	22	1	1	1	0	1	0	1	1	0	1	0	1	1	0	1	1	0	0	1	0	1	1	1	1	1	1	1	1	1	1
atu	176299	Agrobacterium tumefaciens C58	1268	1240	210	16.9355	19	1	0	1	0	0	0	1	1	0	1	1	1	1	0	1	1	0	0	0	0	1	1	1	1	1	1	1	1	0	1
aur	866775	Aerococcus urinae ACS-120-V-Col10a	1256	1325	224	16.9057	16	1	0	1	0	0	0	0	0	0	1	0	1	1	0	1	1	0	0	1	0	1	0	1	1	1	0	1	1	1	1
ava	240292	Anabaena variabilis ATCC 29413	2039	2048	364	17.7734	23	1	0	1	1	1	0	1	1	0	1	1	1	1	0	1	1	0	0	1	0	1	1	1	1	1	1	1	1	1	1
ave	693661	Archaeoglobus veneficus SNP6	959	1068	205	19.1948	16	0	0	1	1	0	0	1	1	0	1	0	0	0	0	1	0	0	0	1	0	1	1	1	1	1	1	1	1	0	1
avi	311402	Agrobacterium vitis S4	2259	2198	488	22.202	23	1	0	1	0	1	0	1	1	0	1	1	1	1	0	1	1	1	0	1	0	1	1	1	1	1	1	1	1	1	1
avl	1283330	Azotobacter vinelandii CA	1109	2065	466	22.5666	24	1	1	1	1	0	0	1	1	0	1	1	1	1	0	1	1	1	0	1	0	1	1	1	1	1	1	1	1	1	1
avn	322710	Azotobacter vinelandii DJ	2191	2031	427	21.0241	24	1	1	1	0	1	0	1	1	0	1	1	1	1	0	1	1	1	0	1	0	1	1	1	1	1	1	1	1	1	1
avr	998088	Aeromonas veronii B565	2138	1466	317	21.6235	22	1	0	1	0	1	0	1	1	0	1	1	1	1	0	1	1	0	0	1	0	1	1	1	1	1	1	1	1	1	1
awo	931626	Acetobacterium woodii DSM 1030	1480	663	140	21.1161	15	0	0	1	0	0	0	1	1	0	1	0	0	0	0	1	1	0	0	0	0	1	1	1	1	1	1	1	1	0	1
axl	698758	Amphibacillus xylanus NBRC 15112	675	2234	460	20.5909	24	1	0	1	0	1	0	1	1	1	1	1	1	1	0	1	1	1	0	1	0	1	1	1	1	1	1	1	1	1	1
axy	762376	Achromobacter xylosoxidans A8	2334	992	174	17.5403	17	1	0	1	0	0	0	1	1	0	1	1	1	0	0	1	1	0	0	0	0	1	1	1	1	1	1	1	0	0	1
aym	1313172	Acidimicrobidae bacterium YM16-304	972	217	40	18.4332	6	0	0	0	0	0	0	0	0	0	0	0	0	0	0	0	0	0	0	0	0	1	0	1	1	1	1	0	0	0	1
ayw	322098	Aster yellows witches'-broom phytoplasma AYWB	165	1023	191	18.6706	18	1	0	1	0	1	0	1	1	0	1	0	1	1	0	1	1	0	0	0	0	1	1	1	1	1	1	0	1	0	1
aza	748247	Azoarcus sp. KH32C	1057	2059	486	23.6037	22	1	1	1	0	1	0	1	1	0	1	1	1	1	0	1	1	0	0	1	0	1	1	1	1	1	1	1	1	0	1
azc	438753	Azorhizobium caulinodans ORS 571	2195	2296	474	20.6446	24	1	1	1	0	1	0	1	1	0	1	1	1	1	0	1	1	1	0	1	0	1	1	1	1	1	1	1	1	1	1
azl	137722	Azospirillum sp. B510	2467	2128	359	16.8703	20	1	1	1	0	0	0	1	1	0	1	0	1	1	0	1	1	0	0	1	0	1	1	1	1	1	1	0	1	1	1
azo	62928	Azoarcus sp. BH72	2139	943	185	19.6182	20	1	0	1	0	1	0	1	1	0	1	1	1	1	0	1	1	0	0	0	0	1	1	1	1	1	1	1	1	0	1
baa	1104320	Brucella abortus A13334	980	588	111	18.8776	10	0	0	0	0	0	0	0	0	0	0	0	1	0	0	0	0	0	0	0	0	1	1	1	1	1	1	1	1	0	1
bab	224915	Buchnera aphidicola Bp, endosymbiont of Baizongia pistaciae	483	2302	461	20.0261	20	1	0	1	0	1	0	1	1	0	1	0	1	1	0	1	1	0	0	1	0	1	1	1	1	1	1	1	1	0	1
bac	398577	Burkholderia ambifaria MC40-6	2437	1251	280	22.3821	22	1	0	1	1	1	0	1	1	0	1	1	1	1	0	1	1	0	0	1	0	1	0	1	1	1	1	1	1	1	1
bad	367928	Bifidobacterium adolescentis ATCC 15703	1214	1881	401	21.3184	22	1	1	1	0	0	0	1	1	0	1	1	1	1	0	1	1	0	0	1	0	1	1	1	1	1	1	1	1	1	1
bae	720555	Bacillus atrophaeus 1942	2008	307	42	13.6808	7	0	0	0	0	0	0	0	0	0	0	0	0	0	0	0	0	0	0	0	0	1	1	1	1	1	1	0	0	0	1
baf	390236	Borrelia afzelii PKo (FLI)	251	309	40	12.945	7	0	0	0	0	0	0	0	0	0	0	0	0	0	0	0	0	0	0	0	0	1	1	1	1	1	1	0	0	0	1
bafh	1239934	Borrelia afzelii HLJ01	246	313	42	13.4185	7	0	0	0	0	0	0	0	0	0	0	0	0	0	0	0	0	0	0	0	0	1	1	1	1	1	1	0	0	0	1
bafz	390236	Borrelia afzelii PKo (Maryland)	254	1377	356	25.8533	21	1	0	1	0	1	0	1	1	0	1	1	1	1	0	1	1	0	0	0	0	1	1	1	1	1	1	1	1	1	1
bag	345219	Bacillus coagulans 36D1	1512	1034	208	20.1161	19	1	0	1	0	0	0	1	1	0	1	1	1	1	0	1	1	0	0	0	0	1	1	1	1	1	1	1	1	0	1
bah	568206	Bacillus anthracis CDC 684	1102	1029	207	20.1166	19	1	0	1	0	0	0	1	1	0	1	1	1	1	0	1	1	0	0	0	0	1	1	1	1	1	1	1	1	0	1
bai	592021	Bacillus anthracis A0248	1096	549	83	15.1184	7	0	0	0	0	0	0	0	0	0	0	0	0	0	0	0	0	0	0	0	0	1	1	0	1	1	1	0	1	0	1
baj	261317	Buchnera aphidicola (Cinara tujafilina)	421	595	111	18.6555	10	0	0	0	0	0	0	0	0	0	0	0	1	0	0	0	0	0	0	0	0	1	1	1	1	1	1	1	1	0	1
bajc	713601	Buchnera aphidicola JF99, endosymbiont of Acyrthosiphon pisum	488	602	112	18.6047	10	0	0	0	0	0	0	0	0	0	0	0	1	0	0	0	0	0	0	0	0	1	1	1	1	1	1	1	1	0	1
bak	1005090	Buchnera aphidicola Ak, endosymbiont of Acyrthosiphon kondoi (blue alfalfa aphid)	508	1919	460	23.9708	25	1	1	1	0	1	0	1	1	1	1	1	1	1	0	1	1	0	1	1	0	1	1	1	1	1	1	1	1	1	1
bal	637380	Bacillus cereus biovar anthracis CI	2003	2278	459	20.1493	22	1	1	1	0	1	0	1	1	0	1	0	1	1	0	1	1	0	0	1	0	1	1	1	1	1	1	1	1	1	1
bam	339670	Burkholderia ambifaria AMMD	2401	936	211	22.5427	18	1	0	1	0	0	0	1	1	0	1	1	1	0	0	1	1	0	0	0	0	1	1	1	1	1	1	1	1	0	1
bami	1091041	Bacillus amyloliquefaciens IT-45	1001	936	212	22.6496	18	1	0	1	0	0	0	1	1	0	1	1	1	0	0	1	1	0	0	0	0	1	1	1	1	1	1	1	1	0	1
baml	1150475	Bacillus amyloliquefaciens subsp. plantarum UCMB5036	1001	940	216	22.9787	18	1	0	1	0	0	0	1	1	0	1	1	1	0	0	1	1	0	0	0	0	1	1	1	1	1	1	1	1	0	1
bamp	1225788	Bacillus amyloliquefaciens subsp. plantarum AS43.3	1008	1051	207	19.6955	19	1	0	1	0	0	0	1	1	0	1	1	1	1	0	1	1	0	0	0	0	1	1	1	1	1	1	1	1	0	1
ban	198094	Bacillus anthracis Ames	1112	1015	213	20.9852	18	1	0	1	0	0	0	1	1	0	1	1	1	0	0	1	1	0	0	0	0	1	1	1	1	1	1	1	1	0	1
bao	692420	Bacillus amyloliquefaciens DSM 7	1074	597	110	18.4255	8	0	0	0	0	0	0	0	0	0	0	0	1	0	0	0	0	0	0	0	0	1	1	0	1	1	1	0	1	0	1
bap	563178	Buchnera aphidicola 5A, endosymbiont of Acyrthosiphon pisum	493	946	216	22.833	18	1	0	1	0	0	0	1	1	0	1	1	1	0	0	1	1	0	0	0	0	1	1	1	1	1	1	1	1	0	1
baq	1114958	Bacillus amyloliquefaciens subsp. plantarum CAU B946	1026	1047	207	19.7708	19	1	0	1	0	0	0	1	1	0	1	1	1	1	0	1	1	0	0	0	0	1	1	1	1	1	1	1	1	0	1
bar	261594	Bacillus anthracis Ames 0581 (Ames Ancestor)	1105	602	113	18.7708	8	0	0	0	0	0	0	0	0	0	0	0	1	0	0	0	0	0	0	0	0	1	1	0	1	1	1	0	1	0	1
bas	198804	Buchnera aphidicola Sg, endosymbiont of Schizaphis graminum (greenbug)	495	633	94	14.8499	7	0	0	0	0	0	0	0	0	0	0	0	0	0	0	0	0	0	0	0	0	1	1	0	1	1	1	0	1	0	1
bast	1147128	Bifidobacterium asteroides PRL2011	602	1052	206	19.5817	19	1	0	1	0	0	0	1	1	0	1	1	1	1	0	1	1	0	0	0	0	1	1	1	1	1	1	1	1	0	1
bat	260799	Bacillus anthracis Sterne	1115	589	110	18.6757	8	0	0	0	0	0	0	0	0	0	0	0	1	0	0	0	0	0	0	0	0	1	1	0	1	1	1	0	1	0	1
bau	561501	Buchnera aphidicola Tuc7, endosymbiont of Acyrthosiphon pisum	488	527	57	10.8159	9	0	0	0	0	0	0	0	0	0	0	0	0	0	0	0	0	0	0	0	0	1	1	1	1	1	1	1	1	0	1
baus	1094489	Bartonella australis Aust/NH1	497	1928	348	18.0498	20	1	0	1	0	1	0	1	1	0	1	0	1	1	0	1	1	0	0	1	0	1	1	1	1	1	1	1	1	0	1
bav	360910	Bordetella avium 197N	1949	574	93	16.2021	9	0	0	0	0	0	0	0	0	0	0	0	0	0	0	0	0	0	0	0	0	1	1	1	1	1	1	1	1	0	1
baw	713600	Buchnera aphidicola JF98, endosymbiont of Acyrthosiphon pisum	463	945	192	20.3175	19	1	0	1	0	0	0	1	1	0	1	1	1	1	0	1	1	0	0	0	0	1	1	1	1	1	1	1	1	0	1
bax	768494	Bacillus anthracis H9401	1019	1810	380	20.9945	22	1	1	1	0	0	0	1	1	1	1	1	1	1	0	1	1	0	0	1	0	1	1	1	1	1	1	1	1	0	1
bay	326423	Bacillus amyloliquefaciens FZB42	1888	942	216	22.9299	18	1	0	1	0	0	0	1	1	0	1	1	1	0	0	1	1	0	0	0	0	1	1	1	1	1	1	1	1	0	1
baz	999891	Bacillus amyloliquefaciens TA208	1021	935	150	16.0428	18	1	0	1	0	1	0	0	0	0	1	1	1	1	0	1	1	0	0	0	0	1	1	1	1	1	1	1	1	0	1
bba	264462	Bdellovibrio bacteriovorus HD100	859	784	136	17.3469	17	1	0	1	0	0	0	0	0	0	1	1	1	1	0	1	1	0	0	0	0	1	1	1	1	1	1	1	1	0	1
bbat	1069642	Bdellovibrio bacteriovorus Tiberius	755	607	105	17.2982	11	0	0	1	0	0	0	0	0	0	1	0	0	0	0	1	1	0	0	0	0	1	1	0	1	1	1	0	1	0	1
bbb	552531	Bifidobacterium animalis subsp. lactis BB-12	579	628	136	21.6561	13	0	0	1	0	0	0	1	1	0	1	0	0	0	0	1	1	0	0	0	0	1	1	0	1	1	1	0	1	0	1
bbc	1075106	Bifidobacterium animalis subsp. lactis BLC1	615	899	175	19.4661	19	1	0	1	0	0	0	1	1	0	1	1	1	1	0	1	1	0	0	0	0	1	1	1	1	1	1	1	1	0	1
bbd	866536	Belliella baltica DSM 15883	907	1885	445	23.6074	25	1	1	1	1	1	0	1	1	1	1	0	1	1	0	1	1	0	1	1	1	1	1	1	1	1	1	1	1	0	1
bbe	358681	Brevibacillus brevis NBRC 100599	1975	641	123	19.1888	13	0	0	1	0	0	0	1	1	0	1	0	0	0	0	1	1	0	0	0	0	1	1	0	1	1	1	0	1	0	1
bbf	484020	Bifidobacterium bifidum BGN4	622	512	107	20.8984	17	1	0	1	0	0	0	1	1	0	0	1	1	0	0	1	1	0	0	0	0	1	1	1	1	1	1	1	1	0	1
bbg	1186051	Blattabacterium sp. (Blaberus giganteus)	485	1042	177	16.9866	20	1	0	1	0	1	0	1	1	0	1	1	1	1	0	1	1	0	0	0	0	1	1	1	1	1	1	1	1	0	1
bbh	568707	Bordetella bronchiseptica 253	1048	1354	281	20.7533	20	1	0	1	0	1	0	1	1	0	1	1	1	1	0	1	1	0	0	1	0	1	1	1	1	1	1	0	1	0	1
bbi	883062	Bifidobacterium bifidum S17	1317	309	42	13.5922	7	0	0	0	0	0	0	0	0	0	0	0	0	0	0	0	0	0	0	0	0	1	1	1	1	1	1	0	0	0	1
bbj	521008	Borrelia burgdorferi JD1	251	1075	163	15.1628	16	0	0	1	0	0	0	0	1	0	1	1	1	1	0	1	0	0	0	1	0	1	1	1	1	1	1	1	0	0	1
bbk	360095	Bartonella bacilliformis KC583	1008	523	60	11.4723	7	0	0	0	0	0	0	0	0	0	0	0	0	0	0	0	0	0	0	0	0	1	1	1	1	1	1	0	0	0	1
bbl	331104	Blattabacterium sp. (Blattella germanica) Bge	501	1034	171	16.5377	20	1	0	1	0	1	0	1	1	0	1	1	1	1	0	1	1	0	0	0	0	1	1	1	1	1	1	1	1	0	1
bbm	1208658	Bordetella bronchiseptica MO149	1042	315	42	13.3333	7	0	0	0	0	0	0	0	0	0	0	0	0	0	0	0	0	0	0	0	0	1	1	1	1	1	1	0	0	0	1
bbn	521007	Borrelia burgdorferi N40	255	390	51	13.0769	7	0	0	0	0	0	0	0	0	0	0	0	0	0	0	0	0	0	0	0	0	1	1	1	1	1	1	0	0	0	1
bbo	484906	Babesia bovis T2Bo	331	1471	301	20.4623	20	0	0	1	1	0	0	1	1	0	1	1	1	1	0	1	1	0	0	1	0	1	1	1	1	1	1	1	0	1	1
bbp	702459	Bifidobacterium bifidum PRL2010	1388	506	70	13.834	8	0	0	0	0	0	0	0	0	0	0	0	0	0	0	0	0	0	0	0	0	1	1	1	1	1	1	1	0	0	1
bbq	1072467	Blattabacterium sp. (Blatta orientalis) Tarazona	479	1888	351	18.5911	23	1	1	1	0	1	0	1	1	0	1	1	1	1	0	1	1	0	0	1	0	1	1	1	1	1	1	1	1	1	1
bbr	257310	Bordetella bronchiseptica RB50	1931	631	135	21.3946	12	0	0	1	0	0	0	1	1	0	1	0	0	0	0	1	1	0	0	0	0	1	1	0	1	1	1	0	0	0	1
bbru	326426	Bifidobacterium breve UCC2003	630	307	42	13.6808	7	0	0	0	0	0	0	0	0	0	0	0	0	0	0	0	0	0	0	0	0	1	1	1	1	1	1	0	0	0	1
bbs	521010	Borrelia bissettii DN127	250	2596	484	18.6441	23	1	0	1	0	1	0	1	1	0	1	1	1	1	0	1	1	1	0	1	0	1	1	1	1	1	1	1	1	1	1
bbt	288000	Bradyrhizobium sp. BTAi1	2680	595	77	12.9412	7	0	0	0	0	0	0	0	0	0	0	0	0	0	0	0	0	0	0	0	0	1	1	1	1	0	1	1	0	0	1
bbu	224326	Borrelia burgdorferi B31	474	636	86	13.522	6	0	0	0	0	0	0	0	0	0	0	0	0	0	0	0	0	0	0	0	0	1	1	0	1	1	1	0	0	0	1
bbv	866777	Bifidobacterium breve ACS-071-V-Sch8b	632	309	42	13.5922	7	0	0	0	0	0	0	0	0	0	0	0	0	0	0	0	0	0	0	0	0	1	1	1	1	1	1	0	0	0	1
bbz	445985	Borrelia burgdorferi ZS7	250	1062	218	20.5273	19	1	0	1	0	0	0	1	1	0	1	1	1	1	0	1	1	0	0	0	0	1	1	1	1	1	1	1	1	0	1
bca	222523	Bacillus cereus ATCC 10987	1133	1858	441	23.7352	25	1	1	1	0	1	0	1	1	1	1	1	1	1	0	1	1	0	1	1	0	1	1	1	1	1	1	1	1	1	1
bcb	405532	Bacillus cereus B4264	1968	550	83	15.0909	7	0	0	0	0	0	0	0	0	0	0	0	0	0	0	0	0	0	0	0	0	1	1	0	1	1	1	0	1	0	1
bcc	372461	Buchnera aphidicola Cc, endosymbiont of Cinara cedri	428	1081	186	17.2063	19	1	0	1	0	0	0	0	1	0	1	1	1	1	0	1	1	0	0	1	0	1	1	1	1	1	1	1	1	0	1
bcd	696125	Bartonella clarridgeiae 73	1016	1971	464	23.5413	25	1	1	1	0	1	0	1	1	1	1	1	1	1	0	1	1	0	1	1	0	1	1	1	1	1	1	1	1	1	1
bce	226900	Bacillus cereus ATCC 14579	2040	949	202	21.2856	19	1	0	1	0	0	0	1	1	0	1	1	1	1	0	1	1	0	0	0	0	1	1	1	1	1	1	1	1	0	1
bcer	1217984	Bacillus cereus FRI-35	1018	1901	479	25.1973	24	1	1	1	0	1	0	1	1	0	1	1	1	1	0	1	1	0	1	1	1	1	1	1	1	1	1	1	1	0	1
bcf	347495	Bacillus cereus F837/76	2027	1880	441	23.4574	25	1	1	1	0	1	0	1	1	1	1	1	1	1	0	1	1	0	1	1	0	1	1	1	1	1	1	1	1	1	1
bcg	405531	Bacillus cereus G9842	1989	2308	471	20.4073	22	1	1	1	0	1	0	1	1	0	1	0	1	1	0	1	1	0	0	1	0	1	1	1	1	1	1	1	1	1	1
bch	331272	Burkholderia cenocepacia HI2424	2413	525	44	8.38095	6	0	0	0	0	0	0	0	0	0	0	0	0	0	0	0	0	0	0	0	0	1	0	1	1	1	1	0	0	0	1
bchr	1240471	Candidatus Blochmannia chromaiodes 640	492	917	148	16.1396	12	0	0	1	0	0	0	0	0	0	0	1	1	0	0	1	0	0	0	1	0	1	0	1	1	1	1	1	0	0	1
bci	374463	Baumannia cicadellinicola Hc, symbioint of Homalodisca coagulata (glassy-winged sharpshooter)	889	2441	471	19.2954	21	1	1	1	0	1	0	1	1	0	1	0	1	1	0	1	1	0	0	1	0	1	1	1	1	1	1	1	1	0	1
bcj	216591	Burkholderia cenocepacia J2315	2530	1596	383	23.9975	23	1	1	1	0	1	0	1	1	0	1	1	1	1	0	1	1	0	0	1	0	1	1	1	1	1	1	1	1	1	1
bck	941639	Bacillus coagulans 2-6	1713	1931	444	22.9933	23	1	1	1	0	1	0	1	1	1	1	1	1	1	0	1	1	0	0	1	0	1	1	1	1	1	1	1	1	0	1
bcl	66692	Bacillus clausii KSM-K16	2009	2356	469	19.9066	20	1	0	1	0	1	0	1	1	0	1	0	1	1	0	1	1	0	0	1	0	1	1	1	1	1	1	1	1	0	1
bcm	406425	Burkholderia cenocepacia MC0-3	2483	2277	463	20.3338	22	1	1	1	0	1	0	1	1	0	1	0	1	1	0	1	1	0	0	1	0	1	1	1	1	1	1	1	1	1	1
bcn	331271	Burkholderia cenocepacia AU 1054	2374	1785	376	21.0644	22	1	1	1	1	1	0	1	1	0	1	0	1	1	0	1	1	0	0	1	0	1	1	1	1	1	1	1	1	0	1
bco	649639	Bacillus cellulosilyticus DSM 2522	1811	475	98	20.6316	15	1	0	1	0	0	0	0	0	0	0	1	1	0	0	1	1	0	0	0	0	1	1	1	1	1	1	1	1	0	1
bcp	1075399	Blattabacterium sp. (Cryptocercus punctulatus) Cpu	432	1789	463	25.8804	25	1	1	1	0	1	0	1	1	1	1	1	1	1	0	1	1	0	1	1	0	1	1	1	1	1	1	1	1	1	1
bcq	361100	Bacillus cereus Q1	1917	1849	424	22.9313	24	1	1	1	0	1	0	1	1	0	1	1	1	1	0	1	1	0	1	1	0	1	1	1	1	1	1	1	1	1	1
bcr	405534	Bacillus cereus AH187	1959	1918	362	18.8738	22	1	1	1	0	1	0	1	1	0	1	1	1	1	0	1	1	0	0	1	0	1	1	1	1	1	1	1	1	0	1
bcs	483179	Brucella canis ATCC 23365	1983	1201	211	17.5687	19	1	0	1	0	1	0	1	1	0	1	0	1	1	0	1	1	0	0	0	0	1	1	1	1	1	1	1	1	0	1
bct	1009846	Burkholderia cepacia GG4	1199	1901	435	22.8827	24	1	1	1	0	1	0	1	1	0	1	1	1	1	0	1	1	0	1	1	0	1	1	1	1	1	1	1	1	1	1
bcu	405535	Bacillus cereus AH820	2011	1752	415	23.6872	23	1	1	1	1	1	0	1	1	0	1	0	1	1	0	1	1	0	0	1	0	1	1	1	1	1	1	1	1	1	1
bcv	471853	Beutenbergia cavernae DSM 12333	1814	316	42	13.2911	7	0	0	0	0	0	0	0	0	0	0	0	0	0	0	0	0	0	0	0	0	1	1	1	1	1	1	0	0	0	1
bcw	1155096	Borrelia crocidurae Achema	262	1916	431	22.4948	24	1	1	1	0	1	0	1	1	0	1	1	1	1	0	1	1	0	1	1	0	1	1	1	1	1	1	1	1	1	1
bcx	572264	Bacillus cereus 03BB102	2031	1705	430	25.2199	24	1	1	1	0	1	0	1	1	1	1	1	1	1	0	1	1	0	0	1	0	1	1	1	1	1	1	1	1	1	1
bcy	315749	Bacillus cytotoxicus NVH 391-98	1852	2102	465	22.1218	25	1	1	1	0	1	0	1	1	1	1	1	1	1	0	1	1	0	1	1	0	1	1	1	1	1	1	1	1	1	1
bcz	288681	Bacillus cereus E33L (zebra killer)	2190	1491	348	23.34	21	1	0	1	0	1	0	1	1	0	1	1	1	1	0	1	1	0	0	1	0	1	1	1	1	1	1	0	1	1	1
bde	401473	Bifidobacterium dentium Bd1	1418	1369	221	16.1432	20	1	0	1	0	1	0	1	1	0	1	1	1	1	0	1	1	0	0	0	0	1	1	1	1	1	1	1	1	0	1
bdi	15368	Brachypodium distachyon	1500	647	82	12.6739	8	0	0	0	0	0	0	0	0	0	0	0	0	0	0	0	0	0	0	0	0	1	1	1	1	1	1	1	0	0	1
bdu	412419	Borrelia duttonii Ly	552	677	78	11.5214	9	0	0	0	0	0	0	0	0	0	0	0	0	1	0	0	0	0	0	0	0	1	1	1	1	1	1	1	0	0	1
bex	1184267	Bdellovibrio exovorus JSS	656	1798	351	19.5217	21	1	0	1	0	0	0	1	1	1	1	0	1	1	0	1	1	0	0	1	0	1	1	1	1	1	1	1	1	1	1
bfa	446465	Brachybacterium faecium DSM 4810	1802	1593	328	20.5901	20	0	0	1	1	1	0	1	1	0	1	1	1	1	0	1	1	0	0	1	0	1	1	1	1	1	1	1	0	0	1
bfg	862962	Bacteroides fragilis 638R	1602	714	120	16.8067	7	0	0	0	0	0	0	0	0	0	0	0	0	0	0	0	0	0	0	0	0	1	1	1	1	1	1	0	0	0	1
bfi	657324	Butyrivibrio fibrisolvens 16/4	709	950	108	11.3684	11	1	0	0	0	0	0	0	0	0	0	0	0	0	0	0	1	0	0	1	0	1	0	1	1	1	1	1	1	0	1
bfl	203907	Blochmannia floridanus, endosymbiont of Camponotus floridanus (carpenter ant)	922	1409	156	11.0717	12	0	1	0	0	0	0	0	0	0	0	0	0	1	0	0	0	0	0	1	0	1	1	1	1	1	1	1	1	0	1
bfo	7739	Branchiostoma floridae (Florida lancelet)	1457	857	109	12.7188	8	0	0	0	0	0	0	0	0	0	0	0	0	0	0	0	0	0	0	0	0	1	1	1	1	1	1	1	0	0	1
bfr	295405	Bacteroides fragilis YCH46	891	835	110	13.1737	8	0	0	0	0	0	0	0	0	0	0	0	0	0	0	0	0	0	0	0	0	1	1	1	1	1	1	1	0	0	1
bfs	272559	Bacteroides fragilis NCTC 9343	870	1133	195	17.2109	19	1	0	1	0	1	0	1	1	0	1	1	1	0	0	1	1	0	0	0	0	1	1	1	1	1	1	1	1	0	1
bfu	332648	Botryotinia fuckeliana B05.10	1193	499	65	13.0261	8	0	0	0	0	0	0	0	0	0	0	0	0	0	0	0	0	0	0	0	0	1	1	1	1	1	1	1	0	0	1
bga	290434	Borrelia garinii PBi	431	307	42	13.6808	7	0	0	0	0	0	0	0	0	0	0	0	0	0	0	0	0	0	0	0	0	1	1	1	1	1	1	0	0	0	1
bgb	1081646	Borrelia garinii BgVir	249	2335	529	22.6552	22	1	1	1	0	1	0	1	1	0	1	0	1	1	0	1	1	0	0	1	0	1	1	1	1	1	1	1	1	1	1
bgd	999541	Burkholderia gladioli BSR3	2463	2294	488	21.2729	22	1	1	1	0	1	0	1	1	0	1	0	1	1	0	1	1	0	0	1	0	1	1	1	1	1	1	1	1	1	1
bge	640511	Burkholderia sp. CCGE1002	2446	2119	445	21.0005	21	1	0	1	0	1	0	1	1	0	1	0	1	1	0	1	1	0	0	1	0	1	1	1	1	1	1	1	1	1	1
bgf	640512	Burkholderia sp. CCGE1003	2263	2354	506	21.4953	22	1	1	1	0	1	0	1	1	0	1	0	1	1	0	1	1	0	0	1	0	1	1	1	1	1	1	1	1	1	1
bgl	626418	Burkholderia glumae BGR1	2450	309	40	12.945	7	0	0	0	0	0	0	0	0	0	0	0	0	0	0	0	0	0	0	0	0	1	1	1	1	1	1	0	0	0	1
bgn	1234596	Borrelia garinii NMJW1	246	1119	193	17.2475	18	0	1	1	0	0	0	0	1	0	1	1	1	1	0	1	1	0	0	1	0	1	1	1	1	1	1	1	0	0	1
bgr	634504	Bartonella grahamii as4aup	1067	1887	419	22.2046	24	1	1	1	0	1	0	1	1	1	1	1	1	1	0	1	1	1	0	1	0	1	1	1	1	1	1	1	1	0	1
bha	272558	Bacillus halodurans C-125	1996	588	50	8.5034	7	0	0	0	0	0	0	0	0	0	0	0	0	0	0	0	0	0	0	0	0	1	1	1	1	1	1	0	0	0	1
bhe	283166	Bartonella henselae Houston-1	558	1553	299	19.2531	20	0	1	1	1	0	0	1	1	0	1	1	1	1	0	1	1	0	0	1	0	1	1	1	1	1	1	1	0	0	1
bhl	693979	Bacteroides helcogenes P 36-108	1553	670	89	13.2836	9	0	0	0	0	0	0	0	0	0	0	0	0	0	0	0	0	0	0	0	0	1	1	1	1	1	1	1	1	0	1
bhr	314723	Borrelia hermsii DAH	560	1402	266	18.9729	20	1	1	1	0	1	0	1	1	0	1	0	0	0	0	1	1	0	0	1	0	1	1	1	1	1	1	1	1	1	1
bhy	565034	Brachyspira hyodysenteriae WA1	1361	1050	192	18.2857	18	1	0	1	0	0	0	1	1	0	1	1	1	0	0	1	1	0	0	0	0	1	1	1	1	1	1	1	1	0	1
bid	395963	Beijerinckia indica subsp. indica ATCC 9039	1051	759	150	19.7628	14	0	0	1	0	0	0	1	1	0	1	0	0	0	0	1	1	0	0	0	0	1	1	1	1	1	1	1	0	0	1
bip	1045858	Brachyspira intermedia PWS/A	712	2431	492	20.2386	25	1	1	1	0	1	0	1	1	1	1	1	1	1	0	1	1	1	0	1	0	1	1	1	1	1	1	1	1	1	1
bja	224911	Bradyrhizobium japonicum USDA110	2548	975	223	22.8718	19	1	0	1	0	0	0	1	1	0	1	1	1	1	0	1	1	0	0	0	0	1	1	1	1	1	1	1	1	0	1
bjs	1127744	Bacillus sp. JS	1042	1210	206	17.0248	19	1	0	1	0	0	0	1	1	0	1	1	1	1	0	1	1	0	0	0	0	1	1	1	1	1	1	1	1	0	1
bju	1037409	Bradyrhizobium japonicum USDA 6	1213	647	91	14.0649	6	0	0	0	0	0	0	0	0	0	0	0	0	0	0	0	0	0	0	0	0	1	1	0	1	1	1	0	0	0	1
bla	442563	Bifidobacterium animalis subsp. lactis AD011	643	691	67	9.69609	6	0	0	0	0	0	0	0	0	0	0	0	0	0	0	0	0	0	0	0	0	1	1	0	1	1	1	0	0	0	1
blb	890402	Bifidobacterium longum subsp. longum BBMN68	675	647	91	14.0649	6	0	0	0	0	0	0	0	0	0	0	0	0	0	0	0	0	0	0	0	0	1	1	0	1	1	1	0	0	0	1
blc	580050	Bifidobacterium animalis subsp. lactis Bl-04	645	1067	227	21.2746	18	1	0	1	0	0	0	1	1	0	1	1	1	0	0	1	1	0	0	0	0	1	1	1	1	1	1	1	1	0	1
bld	279010	Bacillus licheniformis DSM 13 = ATCC 14580	1134	687	76	11.0626	6	0	0	0	0	0	0	0	0	0	0	0	0	0	0	0	0	0	0	0	0	1	1	0	1	1	1	0	0	0	1
blf	565040	Bifidobacterium longum subsp. infantis 157F	670	567	104	18.3422	7	0	0	0	0	0	0	0	0	0	0	0	0	0	0	0	0	0	0	0	0	1	1	0	1	1	1	0	1	0	1
blg	722911	Bifidobacterium longum subsp. longum F8	523	1041	227	21.806	18	1	0	1	0	0	0	1	1	0	1	1	1	0	0	1	1	0	0	0	0	1	1	1	1	1	1	1	1	0	1
bli	279010	Bacillus licheniformis ATCC 14580	1114	1374	314	22.853	22	1	0	1	0	1	0	1	1	0	1	1	1	1	0	1	1	0	0	1	0	1	1	1	1	1	1	1	1	1	1
blj	205913	Bifidobacterium longum DJO10A	1358	651	130	19.9693	12	0	0	1	0	0	0	1	1	0	1	0	0	0	0	1	1	0	0	0	0	1	1	0	1	1	1	0	0	0	1
blk	1035817	Bifidobacterium longum subsp. longum KACC 91563	630	712	142	19.9438	13	0	0	1	0	0	0	1	1	0	1	0	0	0	0	1	1	0	0	0	0	1	1	1	1	1	1	0	0	0	1
bll	759350	Bifidobacterium longum subsp. longum JDM301	702	692	73	10.5491	6	0	0	0	0	0	0	0	0	0	0	0	0	0	0	0	0	0	0	0	0	1	1	0	1	1	1	0	0	0	1
blm	565042	Bifidobacterium longum subsp. longum JCM 1217	682	700	70	10	7	0	0	0	0	0	0	0	0	0	0	0	0	0	0	0	0	0	0	0	0	1	1	1	1	1	1	0	0	0	1
bln	391904	Bifidobacterium longum subsp. infantis ATCC 15697 (JGI)	684	1256	312	24.8408	23	1	0	1	1	1	0	1	1	0	1	1	1	1	0	1	1	0	0	1	0	1	1	1	1	1	1	1	1	1	1
blo	206672	Bifidobacterium longum NCC2705	1227	653	88	13.4763	7	0	0	0	0	0	0	0	0	0	0	0	0	0	0	0	0	0	0	0	0	1	1	1	1	1	1	0	0	0	1
blon	391904	Bifidobacterium longum subsp. infantis ATCC 15697 (Tokyo)	636	506	69	13.6364	8	0	0	0	0	0	0	0	0	0	0	0	0	0	0	0	0	0	0	0	0	1	1	1	1	1	1	1	0	0	1
blp	1229512	Blattabacterium sp. (Panesthia angustipennis spadica) BPAA	478	627	131	20.8931	12	0	0	1	0	0	0	1	1	0	1	0	0	0	0	1	1	0	0	0	0	1	1	0	1	1	1	0	0	0	1
bls	742729	Bifidobacterium animalis subsp. lactis Bi-07	612	647	136	21.0201	12	0	0	1	0	0	0	1	1	0	1	0	0	0	0	1	1	0	0	0	0	1	1	0	1	1	1	0	0	0	1
blt	555970	Bifidobacterium animalis subsp. lactis DSM 10140	645	628	134	21.3376	12	0	0	1	0	0	0	1	1	0	1	0	0	0	0	1	1	0	0	0	0	1	1	0	1	1	1	0	0	0	1
blv	573236	Bifidobacterium animalis subsp. lactis V9	615	627	134	21.3716	12	0	0	1	0	0	0	1	1	0	1	0	0	0	0	1	1	0	0	0	0	1	1	0	1	1	1	0	0	0	1
blw	1168290	Bifidobacterium animalis subsp. lactis B420	613	1303	204	15.6562	16	1	0	0	0	1	0	1	1	0	0	0	0	1	0	1	1	0	0	0	0	1	1	1	1	1	1	1	1	0	1
bma	243160	Burkholderia mallei ATCC 23344	1322	1757	330	18.782	22	1	1	1	0	1	0	1	1	0	1	1	1	1	0	1	1	0	0	1	0	1	1	1	1	1	1	1	1	0	1
bmb	262698	Brucella abortus 9-941 (biovar 1)	1828	1803	335	18.5801	23	1	1	1	0	1	0	1	1	0	1	1	1	1	0	1	1	1	0	1	0	1	1	1	1	1	1	1	1	0	1
bmc	430066	Brucella abortus S19	1884	2070	447	21.5942	24	1	1	1	0	1	0	1	1	0	1	1	1	1	0	1	1	0	1	1	0	1	1	1	1	1	1	1	1	1	1
bmd	592022	Bacillus megaterium DSM 319	2208	1092	214	19.5971	20	1	0	1	0	1	0	1	1	0	1	1	1	1	0	1	1	0	0	0	0	1	1	1	1	1	1	1	1	0	1
bme	224914	Brucella melitensis bv. 1 16M	1114	1888	357	18.9089	22	1	1	1	0	1	0	1	1	0	1	1	1	1	0	1	1	0	0	1	0	1	1	1	1	1	1	1	1	0	1
bmf	359391	Brucella melitensis biovar Abortus 2308	1943	943	190	20.1485	20	1	0	1	0	1	0	1	1	0	1	1	1	1	0	1	1	0	0	0	0	1	1	1	1	1	1	1	1	0	1
bmg	703352	Brucella melitensis M5-90	982	943	187	19.8303	18	1	0	1	0	0	0	1	1	0	1	1	1	0	0	1	1	0	0	0	0	1	1	1	1	1	1	1	1	0	1
bmh	1006007	Bacillus megaterium WSH-002	1011	2110	405	19.1943	23	1	1	1	0	1	0	1	1	0	1	1	1	1	0	1	1	0	0	1	0	1	1	1	1	1	1	1	1	1	1
bmi	546272	Brucella melitensis ATCC 23457	2073	2304	491	21.3108	23	1	1	1	0	1	0	1	1	1	1	0	1	1	0	1	1	0	0	1	0	1	1	1	1	1	1	1	1	1	1
bmj	395019	Burkholderia multivorans ATCC 17616 (Tohoku)	2393	2278	441	19.3591	23	1	0	1	0	1	0	1	1	1	1	0	1	1	0	1	1	1	0	1	0	1	1	1	1	1	1	1	1	1	1
bml	412022	Burkholderia mallei NCTC 10229	2369	480	58	12.0833	7	0	0	0	0	0	0	0	0	0	0	0	0	0	0	0	0	0	0	0	0	1	1	1	1	1	1	0	0	0	1
bmm	1074889	Blattabacterium sp. (Mastotermes darwiniensis) MADAR	440	2244	428	19.0731	22	1	0	1	0	1	0	1	1	1	1	0	1	1	0	1	1	1	0	1	0	1	1	1	1	1	1	1	1	0	1
bmn	320389	Burkholderia mallei NCTC 10247	2312	2181	458	20.9995	25	1	1	1	0	1	0	1	1	0	1	1	1	1	0	1	1	1	1	1	0	1	1	1	1	1	1	1	1	1	1
bmq	545693	Bacillus megaterium QM B1551	2308	1877	326	17.3681	22	1	1	1	0	1	0	1	1	0	1	1	1	1	0	1	1	0	0	1	0	1	1	1	1	1	1	1	1	0	1
bmr	568815	Brucella microti CCM 4915	1944	1037	180	17.3578	18	1	0	1	0	1	0	0	0	0	1	1	1	1	0	1	1	0	0	0	0	1	1	1	1	1	1	1	1	0	1
bms	204722	Brucella suis 1330	1064	1809	339	18.7396	21	1	1	1	0	0	0	1	1	0	1	1	1	1	0	1	1	0	0	1	0	1	1	1	1	1	1	1	1	0	1
bmt	470137	Brucella suis ATCC 23445	1838	2321	492	21.1978	23	1	1	1	0	1	0	1	1	1	1	0	1	1	0	1	1	0	0	1	0	1	1	1	1	1	1	1	1	1	1
bmu	395019	Burkholderia multivorans ATCC 17616 (JGI)	2409	2270	432	19.0308	23	1	0	1	0	1	0	1	1	1	1	0	1	1	0	1	1	1	0	1	0	1	1	1	1	1	1	1	1	1	1
bmv	320388	Burkholderia mallei SAVP1	2335	947	189	19.9578	20	1	0	1	0	1	0	1	1	0	1	1	1	1	0	1	1	0	0	0	0	1	1	1	1	1	1	1	1	0	1
bmw	1029825	Brucella melitensis NI	984	1566	277	17.6884	20	1	0	1	0	1	0	0	1	0	1	1	1	1	0	1	1	0	0	1	0	1	1	1	1	1	1	1	1	0	1
bmx	862908	Bacteriovorax marinus SJ	1567	948	112	11.8143	10	0	1	0	0	0	0	0	0	0	0	0	0	0	0	0	0	0	0	1	0	1	1	1	1	1	1	1	0	0	1
bmy	6279	Brugia malayi (filaria)	931	947	171	18.057	20	1	0	1	0	1	0	1	1	0	1	1	1	1	0	1	1	0	0	0	0	1	1	1	1	1	1	1	1	0	1
bmz	941967	Brucella melitensis M28	985	1769	388	21.9333	22	1	1	1	0	0	0	1	1	0	1	1	1	1	0	1	1	0	0	1	0	1	1	1	1	1	1	1	1	1	1
bnc	334406	Bacillus cereus NC7401	1861	619	136	21.9709	13	0	0	1	0	0	0	1	1	0	1	0	0	0	0	1	1	0	0	0	0	1	1	0	1	1	1	0	1	0	1
bni	703613	Bifidobacterium animalis subsp. animalis ATCC 25527	610	609	108	17.734	11	0	0	1	0	0	0	0	0	0	1	0	0	0	0	1	1	0	0	0	0	1	1	0	1	1	1	0	1	0	1
bnm	1042403	Bifidobacterium animalis subsp. lactis CNCM I-2494	581	1751	310	17.7042	21	1	1	1	0	0	0	1	1	0	1	1	1	1	0	1	1	0	0	1	0	1	1	1	1	1	1	1	1	0	1
bov	444178	Brucella ovis ATCC 25840	1847	1782	300	16.835	21	1	0	1	0	1	0	1	1	0	1	1	1	1	0	1	1	0	0	0	0	1	1	1	1	1	1	1	1	1	1
bpa	257311	Bordetella parapertussis 12822	1805	996	151	15.1606	20	1	0	1	0	1	0	1	1	0	1	1	1	1	0	1	1	0	0	0	0	1	1	1	1	1	1	1	1	0	1
bpar	1208660	Bordetella parapertussis Bpp5	991	1420	294	20.7042	23	1	0	1	1	1	0	1	1	0	1	1	1	1	0	1	1	0	0	1	0	1	1	1	1	1	1	1	1	1	1
bpb	515622	Butyrivibrio proteoclasticus B316	1422	960	148	15.4167	18	1	0	1	0	1	0	1	1	0	1	0	0	1	0	1	1	0	0	0	0	1	1	1	1	1	1	1	1	0	1
bpc	1017264	Bordetella pertussis CS	949	2435	466	19.1376	23	1	0	1	0	1	0	1	1	1	1	0	1	1	0	1	1	1	0	1	0	1	1	1	1	1	1	1	1	1	1
bpd	320373	Burkholderia pseudomallei 668	2524	1696	284	16.7453	21	1	0	1	0	1	0	1	1	0	1	1	1	1	0	1	1	0	0	0	0	1	1	1	1	1	1	1	1	1	1
bpe	257313	Bordetella pertussis Tohama I	1708	971	155	15.9629	19	1	0	1	0	0	0	1	1	0	1	1	1	1	0	1	1	0	0	0	0	1	1	1	1	1	1	1	1	0	1
bper	568706	Bordetella pertussis 18323	960	1842	355	19.2725	23	1	1	1	0	1	0	1	1	0	1	1	1	1	0	1	1	1	0	1	0	1	1	1	1	1	1	1	1	0	1
bpf	398511	Bacillus pseudofirmus OF4	1995	2327	523	22.4753	23	1	1	1	0	1	0	1	1	1	1	0	1	1	0	1	1	0	0	1	0	1	1	1	1	1	1	1	1	1	1
bph	391038	Burkholderia phymatum STM815	2496	512	59	11.5234	7	0	0	0	0	0	0	0	0	0	0	0	0	0	0	0	0	0	0	0	0	1	1	1	1	1	1	0	0	0	1
bpi	600809	Blattabacterium sp. (Periplaneta americana) BPLAN	484	718	143	19.9164	15	0	0	1	0	0	0	1	1	0	1	0	0	0	0	1	1	0	0	0	0	1	1	1	1	1	1	1	1	0	1
bpip	1042417	Brachyspira pilosicoli P43/6/78	654	736	147	19.9728	15	0	0	1	0	0	0	1	1	0	1	0	0	0	0	1	1	0	0	0	0	1	1	1	1	1	1	1	1	0	1
bpj	1133568	Brachyspira pilosicoli B2904	678	2418	470	19.4376	24	1	1	1	0	1	0	1	1	1	1	0	1	1	0	1	1	1	0	1	0	1	1	1	1	1	1	1	1	1	1
bpl	357348	Burkholderia pseudomallei 1106a	2515	2450	476	19.4286	23	1	1	1	0	1	0	1	1	1	1	0	1	1	0	1	1	0	0	1	0	1	1	1	1	1	1	1	1	1	1
bpm	320372	Burkholderia pseudomallei 1710b	2567	537	44	8.19367	6	0	0	0	0	0	0	0	0	0	0	0	0	0	0	0	0	0	0	0	0	1	0	1	1	1	1	0	0	0	1
bpn	291272	Candidatus Blochmannia pennsylvanicus BPEN, endosymbiont of Camponotus pennsylvanicus (carpenter ant)	514	1357	283	20.8548	23	1	1	1	0	1	0	1	1	0	1	1	1	1	0	1	1	0	0	1	0	1	1	1	1	1	1	1	1	1	1
bpo	759914	Brachyspira pilosicoli 95/1000	1303	1840	336	18.2609	23	1	1	1	0	1	0	1	1	0	1	1	1	1	0	1	1	1	0	1	0	1	1	1	1	1	1	1	1	0	1
bpp	520461	Brucella pinnipedialis B2/94	1905	1226	228	18.5971	19	1	0	1	0	1	0	1	1	0	1	0	1	1	0	1	1	0	0	0	0	1	1	1	1	1	1	1	1	0	1
bpq	1229785	Burkholderia pseudomallei BPC006	1257	2004	375	18.7126	22	1	1	1	0	1	0	0	1	0	1	0	1	1	0	1	1	1	0	1	0	1	1	1	1	1	1	1	1	1	1
bpr	536230	Burkholderia pseudomallei MSHR346	2054	827	84	10.1572	11	1	0	0	0	0	0	0	0	0	0	0	0	0	0	0	1	0	0	0	0	1	1	1	1	1	1	1	1	0	1
bprc	543913	Beta proteobacterium CB	799	652	157	24.0798	13	0	0	1	0	0	0	1	1	0	1	0	0	0	0	1	1	0	0	0	0	1	1	1	1	1	1	0	0	0	1
bprl	245018	Butyrate-producing bacterium SSC/2	660	487	50	10.2669	4	0	0	0	0	0	0	0	0	0	0	0	0	0	0	0	0	0	0	0	0	1	0	0	1	1	0	0	0	0	1
bprm	245012	Butyrate-producing bacterium SM4/1	378	637	155	24.3328	13	0	0	1	0	0	0	1	1	0	1	0	0	0	0	1	1	0	0	0	0	1	1	1	1	0	1	1	0	0	1
bprs	245014	Butyrate-producing bacterium SS3/4	616	2283	445	19.4919	23	1	1	1	0	1	0	1	1	1	1	0	1	1	0	1	1	0	0	1	0	1	1	1	1	1	1	1	1	1	1
bps	272560	Burkholderia pseudomallei K96243	2403	2075	360	17.3494	23	1	0	1	0	1	0	1	1	0	1	1	1	1	0	1	1	1	0	1	0	1	1	1	1	1	1	1	1	1	1
bpt	340100	Bordetella petrii DSM 12804	2177	1913	388	20.2823	20	1	1	1	0	0	0	1	1	0	1	0	1	1	0	1	1	0	0	1	0	1	1	1	1	1	1	1	1	0	1
bpu	315750	Bacillus pumilus SAFR-032	1941	743	143	19.2463	15	0	0	1	0	0	0	1	1	0	1	0	0	0	0	1	1	0	0	0	0	1	1	1	1	1	1	1	1	0	1
bpw	1161918	Brachyspira pilosicoli WesB	687	1204	240	19.9336	20	1	0	1	0	1	0	1	1	0	1	1	1	1	0	1	1	0	0	0	0	1	1	1	1	1	1	1	1	0	1
bpx	1229205	Burkholderia phenoliruptrix BR3459a	1262	2334	483	20.6941	22	1	0	1	0	1	0	1	1	0	1	0	1	1	0	1	1	1	0	1	0	1	1	1	1	1	1	1	1	1	1
bpy	398527	Burkholderia phytofirmans PsJN	2477	1232	228	18.5065	19	1	0	1	0	1	0	1	1	0	1	0	1	1	0	1	1	0	0	0	0	1	1	1	1	1	1	1	1	0	1
bpz	884204	Burkholderia pseudomallei 1026b	1269	941	188	19.9787	18	1	0	1	0	0	0	1	1	0	1	1	1	0	0	1	1	0	0	0	0	1	1	1	1	1	1	1	1	0	1
bql	1001582	Bacillus amyloliquefaciens LL3	1020	545	50	9.17431	7	0	0	0	0	0	0	0	0	0	0	0	0	0	0	0	0	0	0	0	0	1	1	1	1	1	1	0	0	0	1
bqr	1225179	Bartonella quintana RM-11	523	588	50	8.5034	7	0	0	0	0	0	0	0	0	0	0	0	0	0	0	0	0	0	0	0	0	1	1	1	1	1	1	0	0	0	1
bqu	283165	Bartonella quintana Toulouse	542	942	180	19.1083	16	0	0	1	0	0	0	1	1	0	1	1	1	0	0	1	1	0	0	0	0	1	1	1	1	1	1	1	0	0	1
bqy	1126211	Bacillus amyloliquefaciens Y2	1000	1451	217	14.9552	19	1	0	1	0	0	0	1	1	0	1	1	1	1	0	1	1	0	0	0	0	1	1	1	1	1	1	1	1	0	1
bra	114615	Bradyrhizobium sp. ORS 278	1430	624	80	12.8205	8	0	0	0	0	0	0	0	0	0	0	0	0	0	0	0	0	0	0	0	0	1	1	1	1	1	1	1	0	0	1
bre	412418	Borrelia recurrentis A1	528	1813	325	17.9261	20	1	0	1	0	0	0	1	1	0	1	0	1	1	0	1	1	0	0	1	0	1	1	1	1	1	1	1	1	1	1
brh	882378	Burkholderia rhizoxinica HKI 454	1782	1472	298	20.2446	21	1	0	1	0	1	0	1	1	0	1	1	1	1	0	1	1	0	0	0	0	1	1	1	1	1	1	1	1	1	1
brm	526224	Brachyspira murdochii DSM 12563	1423	1224	198	16.1765	18	1	0	1	0	0	0	1	1	0	1	1	1	1	0	1	1	0	0	0	0	1	1	1	1	1	1	1	0	0	1
brs	335659	Bradyrhizobium sp. S23321	1209	1491	296	19.8524	18	0	0	1	0	0	0	1	1	0	1	1	1	1	0	1	1	0	0	0	0	1	1	1	1	1	1	1	0	1	1
bsa	667015	Bacteroides salanitronis DSM 18170	1479	1895	346	18.2586	23	1	1	1	0	1	0	1	1	0	1	1	1	1	0	1	1	0	0	1	0	1	1	1	1	1	1	1	1	1	1
bsb	633149	Brevundimonas subvibrioides ATCC 15264	1928	1001	170	16.983	15	0	0	1	0	0	0	1	1	0	1	0	1	0	0	1	1	0	0	0	0	1	1	1	1	1	1	1	0	0	1
bsd	1146883	Blastococcus saxobsidens DD2	1009	1664	376	22.5962	24	1	1	1	0	1	0	1	1	0	1	1	1	1	0	1	1	0	1	1	0	1	1	1	1	1	1	1	1	1	1
bse	439292	Bacillus selenitireducens MLS10	1757	966	210	21.7391	19	1	0	1	0	0	0	1	1	0	1	1	1	1	0	1	1	0	0	0	0	1	1	1	1	1	1	1	1	0	1
bsh	1147161	Bacillus subtilis subsp. subtilis 6051-HGW	1011	938	175	18.6567	18	1	0	1	0	1	0	0	0	0	1	1	1	1	0	1	1	0	0	0	0	1	1	1	1	1	1	1	1	0	1
bsi	204722	Brucella suis 1330	968	1783	337	18.9007	21	1	0	1	0	1	0	1	1	0	1	1	1	1	0	1	1	0	0	1	0	1	1	1	1	1	1	1	1	0	1
bsk	1104321	Brucella canis HSK A52141	1873	967	218	22.544	19	1	0	1	0	0	0	1	1	0	1	1	1	1	0	1	1	0	0	0	0	1	1	1	1	1	1	1	1	0	1
bsl	1192196	Bacillus subtilis subsp. subtilis BSP1	1020	1915	420	21.9321	22	1	1	1	0	0	0	1	1	0	1	1	1	1	0	1	1	0	0	1	0	1	1	1	1	1	1	1	1	1	1
bsn	936156	Bacillus subtilis BSn5	2028	956	250	26.1506	20	1	0	1	0	1	0	1	1	0	1	1	1	1	0	1	1	0	0	0	0	1	1	1	1	1	1	1	1	0	1
bso	645657	Bacillus subtilis subsp. natto BEST195 (consists of 12 contigs)	1002	972	209	21.5021	17	1	0	1	0	0	0	1	1	0	1	0	0	1	0	1	1	0	0	0	0	1	1	1	1	1	1	1	1	0	1
bsq	1220533	Bacillus subtilis QB928	1022	983	210	21.3632	17	1	0	1	0	0	0	1	1	0	1	0	0	1	0	1	1	0	0	0	0	1	1	1	1	1	1	1	1	0	1
bsr	1052588	Bacillus subtilis subsp. subtilis RO-NN-1	1049	1062	216	20.339	17	1	0	1	0	0	0	1	1	0	1	0	0	1	0	1	1	0	0	0	0	1	1	1	1	1	1	1	1	0	1
bss	655816	Bacillus subtilis subsp. spizizenii W23	1115	988	211	21.3563	17	1	0	1	0	0	0	1	1	0	1	0	0	1	0	1	1	0	0	0	0	1	1	1	1	1	1	1	1	0	1
bst	1052585	Bacillus subtilis subsp. spizizenii TU-B-10	1054	1026	215	20.9552	16	1	0	1	0	0	0	1	1	0	1	0	0	0	0	1	1	0	0	0	0	1	1	1	1	1	1	1	1	0	1
bsu	224308	Bacillus subtilis subsp. subtilis 168	1095	1190	219	18.4034	17	1	0	1	0	0	0	1	1	0	1	0	0	1	0	1	1	0	0	0	0	1	1	1	1	1	1	1	1	0	1
bsub	1204343	Bacillus subtilis BEST7613	1250	1739	326	18.7464	22	1	1	1	0	1	0	1	1	0	1	1	1	1	0	1	1	0	0	1	0	1	1	1	1	1	1	1	1	0	1
bsv	1112912	Brucella suis VBI22	1817	950	197	20.7368	17	0	0	1	0	0	0	1	1	0	1	1	1	1	0	1	1	0	0	0	0	1	1	1	1	1	1	1	0	0	1
bsx	1233100	Bacillus subtilis XF-1	991	966	199	20.6004	17	0	0	1	0	0	0	1	1	0	1	1	1	1	0	1	1	0	0	0	0	1	1	1	1	1	1	1	0	0	1
bsy	1302650	Bacillus subtilis subsp. subtilis BAB-1	1013	2459	471	19.1541	21	1	1	1	0	1	0	0	0	1	1	0	1	1	0	1	1	0	0	1	0	1	1	1	1	1	1	1	1	1	1
bta	9913	Bos taurus (cow)	2570	1956	477	24.3865	26	1	1	1	0	1	0	1	1	1	1	1	1	1	0	1	1	1	1	1	0	1	1	1	1	1	1	1	1	1	1
btb	714359	Bacillus thuringiensis BMB171	2066	929	203	21.8515	18	1	0	1	0	0	0	1	1	0	1	0	1	1	0	1	1	0	0	0	0	1	1	1	1	1	1	1	1	0	1
btc	541229	Bacillus thuringiensis serovar chinensis CT-43	1011	2396	484	20.2003	24	1	1	1	0	1	0	1	1	1	1	0	1	1	0	1	1	1	0	1	0	1	1	1	1	1	1	1	1	1	1
bte	271848	Burkholderia thailandensis E264	2493	943	195	20.6787	19	1	0	1	0	1	0	1	1	0	1	0	1	1	0	1	1	0	0	0	0	1	1	1	1	1	1	1	1	0	1
btf	930170	Bacillus thuringiensis serovar finitimus YBT-020	1019	929	195	20.9903	18	1	0	1	0	0	0	1	1	0	1	0	1	1	0	1	1	0	0	0	0	1	1	1	1	1	1	1	1	0	1
btg	527021	Bacillus thuringiensis Bt407	1003	1471	328	22.2978	18	0	0	1	0	1	0	1	1	0	1	0	1	1	0	1	1	0	0	0	0	1	1	1	1	1	1	1	0	1	1
bth	226186	Bacteroides thetaiotaomicron VPI-5482	1551	932	193	20.7082	18	1	0	1	0	0	0	1	1	0	1	0	1	1	0	1	1	0	0	0	0	1	1	1	1	1	1	1	1	0	1
btht	1286404	Bacillus thuringiensis serovar thuringiensis IS5056	998	947	190	20.0634	18	1	0	1	0	0	0	1	1	0	1	0	1	1	0	1	1	0	0	0	0	1	1	1	1	1	1	1	1	0	1
bti	1218175	Bacillus thuringiensis HD-771	1012	2000	455	22.75	24	1	1	1	0	1	0	1	1	1	1	0	1	1	0	1	1	0	1	1	0	1	1	1	1	1	1	1	1	1	1
btk	281309	Bacillus thuringiensis 97-27 (serovar konkukian)	2108	1109	212	19.1163	18	1	0	1	0	0	0	1	1	0	1	0	1	1	0	1	1	0	0	0	0	1	1	1	1	1	1	1	1	0	1
btl	412694	Bacillus thuringiensis Al Hakam	1182	951	202	21.2408	18	1	0	1	0	0	0	1	1	0	1	0	1	1	0	1	1	0	0	0	0	1	1	1	1	1	1	1	1	0	1
btm	1195464	Bacillus thuringiensis MC28	1024	941	204	21.6791	18	1	0	1	0	0	0	1	1	0	1	0	1	1	0	1	1	0	0	0	0	1	1	1	1	1	1	1	1	0	1
btn	1217737	Bacillus thuringiensis HD-789	1011	820	156	19.0244	16	0	0	1	0	0	0	1	1	0	1	0	1	0	0	1	1	0	0	0	0	1	1	1	1	1	1	1	1	0	1
bto	1171377	Bibersteinia trehalosi USDA-ARS-USMARC-192	863	616	135	21.9156	14	0	0	1	0	0	0	1	1	0	1	0	0	0	0	1	1	0	0	0	0	1	1	1	1	1	1	0	1	0	1
btp	1254439	Bifidobacterium thermophilum RBL67	613	1181	212	17.9509	18	1	0	1	0	0	0	0	1	0	1	0	1	1	0	1	1	0	0	1	0	1	1	1	1	1	1	1	1	0	1
btr	382640	Bartonella tribocorum CIP 105476	1121	987	157	15.9068	16	1	0	1	0	0	0	1	1	0	1	0	1	0	0	1	1	0	0	0	0	1	1	1	1	1	1	1	0	0	1
bts	562970	Kyrpidia tusciae DSM 2912	990	920	186	20.2174	18	1	0	1	0	0	0	1	1	0	1	0	1	1	0	1	1	0	0	0	0	1	1	1	1	1	1	1	1	0	1
btt	1279365	Bacillus thuringiensis serovar kurstaki HD73	992	669	86	12.855	9	0	0	0	0	0	0	0	0	0	0	0	0	0	0	0	0	0	0	0	0	1	1	1	1	1	1	1	1	0	1
btu	314724	Borrelia turicatae 91E135	565	595	111	18.6555	10	0	0	0	0	0	0	0	0	0	0	0	1	0	0	0	0	0	0	0	0	1	1	1	1	1	1	1	1	0	1
bua	713603	Buchnera aphidicola LL01, endosymbiont of Acyrthosiphon pisum	490	600	110	18.3333	8	0	0	0	0	0	0	0	0	0	0	0	1	0	0	0	0	0	0	0	0	1	1	0	1	1	1	0	1	0	1
buc	107806	Buchnera aphidicola APS, endosymbiont of Acyrthosiphon pisum (pea aphid)	491	2115	442	20.8983	21	1	0	1	0	1	0	1	1	0	1	0	1	1	0	1	1	0	0	1	0	1	1	1	1	1	1	1	1	1	1
bug	640510	Burkholderia sp. CCGE1001	2251	598	110	18.3946	8	0	0	0	0	0	0	0	0	0	0	0	1	0	0	0	0	0	0	0	0	1	1	0	1	1	1	0	1	0	1
buh	1005057	Buchnera aphidicola Ua, endosymbiont of Uroleucon ambrosiae	494	993	169	17.0191	18	1	0	1	0	0	0	1	1	0	1	0	1	1	0	1	1	0	0	0	0	1	1	1	1	1	1	1	1	0	1
buj	868597	Stenotrophomonas maltophilia JV3	1004	1166	210	18.0103	19	1	0	1	0	1	0	1	1	0	1	0	1	1	0	1	1	0	0	0	0	1	1	1	1	1	1	1	1	0	1
buk	416344	Burkholderia sp. KJ006	1167	591	110	18.6125	10	0	0	0	0	0	0	0	0	0	0	0	1	0	0	0	0	0	0	0	0	1	1	1	1	1	1	1	1	0	1
bup	713602	Buchnera aphidicola TLW03, endosymbiont of Acyrthosiphon pisum	483	2575	534	20.7379	22	1	1	1	0	1	0	1	1	0	1	0	1	1	0	1	1	0	0	1	0	1	1	1	1	1	1	1	1	1	1
bur	269483	Burkholderia sp. 383	2694	517	44	8.51064	6	0	0	0	0	0	0	0	0	0	0	0	0	0	0	0	0	0	0	0	0	1	0	1	1	1	1	0	0	0	1
bva	859654	Candidatus Blochmannia vafer BVAF	483	2222	451	20.297	23	1	1	1	0	1	0	1	1	1	1	0	1	1	0	1	1	0	0	1	0	1	1	1	1	1	1	1	1	1	1
bvi	269482	Burkholderia vietnamiensis G4	2341	545	50	9.17431	7	0	0	0	0	0	0	0	0	0	0	0	0	0	0	0	0	0	0	0	0	1	1	1	1	1	1	0	0	0	1
bvn	1094497	Bartonella vinsonii subsp. berkhoffii Winnie	525	1652	350	21.1864	21	1	0	1	1	1	0	1	1	0	1	0	1	1	0	1	1	0	0	1	0	1	1	1	1	1	1	1	1	0	1
bvu	435590	Bacteroides vulgatus ATCC 8482	1676	1652	350	21.1864	21	1	0	1	1	1	0	1	1	0	1	0	1	1	0	1	1	0	0	1	0	1	1	1	1	1	1	1	1	0	1
bwe	315730	Bacillus weihenstephanensis KBAB4	1974	1842	430	23.3442	24	1	1	1	0	1	0	1	1	1	1	0	1	1	0	1	1	0	1	1	0	1	1	1	1	1	1	1	1	1	1
bxe	266265	Burkholderia xenovorans LB400	2740	2604	529	20.3149	24	1	1	1	0	1	0	1	1	1	1	0	1	1	0	1	1	1	0	1	0	1	1	1	1	1	1	1	1	1	1
bxh	1034836	Bacillus amyloliquefaciens XH7	1021	942	210	22.293	17	1	0	1	0	0	0	1	1	0	1	0	1	0	0	1	1	0	0	0	0	1	1	1	1	1	1	1	1	0	1
bxy	657309	Bacteroides xylanisolvens XB1A	806	779	168	21.5661	13	0	0	1	0	0	0	1	1	0	1	0	0	0	0	1	1	0	0	0	0	1	1	1	1	1	1	0	0	0	1
bya	1155777	Bacillus amyloliquefaciens subsp. plantarum YAU B9601-Y2	1029	947	219	23.1257	17	1	0	1	0	0	0	1	1	0	1	0	1	0	0	1	1	0	0	0	0	1	1	1	1	1	1	1	1	0	1
byi	1097668	Burkholderia sp. YI23	1290	1234	248	20.0972	19	1	0	1	0	1	0	1	1	0	1	0	1	1	0	1	1	0	0	0	0	1	1	1	1	1	1	1	1	0	1
caa	583355	Coraliomargarita akajimensis DSM 45221	1534	1466	328	22.3738	23	1	1	1	1	1	0	1	1	0	1	0	1	1	0	1	1	0	0	1	0	1	1	1	1	1	1	1	1	1	1
cab	218497	Chlamydophila abortus S26/3	815	872	150	17.2018	16	1	0	1	1	0	0	0	0	0	0	0	0	0	0	1	1	0	0	1	0	1	1	1	1	1	1	1	1	1	1
cac	272562	Clostridium acetobutylicum ATCC 824	1693	1671	363	21.7235	22	1	1	1	0	1	0	1	1	0	1	0	1	1	0	1	1	0	0	1	0	1	1	1	1	1	1	1	1	1	1
cad	1128398	Clostridium acidurici 9a	686	713	113	15.8485	14	0	0	1	0	0	0	1	1	0	1	0	0	0	0	1	1	0	0	0	0	1	1	1	1	1	1	1	0	0	1
cae	991791	Clostridium acetobutylicum DSM 1731	1699	1668	386	23.1415	22	1	0	1	1	1	0	1	1	0	1	0	1	1	0	1	1	0	0	1	0	1	1	1	1	1	1	1	1	1	1
cag	326427	Chloroflexus aggregans DSM 9485	1895	1835	336	18.3106	22	1	1	1	0	1	0	1	1	0	1	0	1	1	0	1	1	0	0	1	0	1	1	1	1	1	1	1	1	1	1
cai	479433	Catenulispora acidiphila DSM 44928	2321	2294	459	20.0087	22	1	1	1	0	1	0	1	1	0	1	0	1	1	0	1	1	0	0	1	0	1	1	1	1	1	1	1	1	1	1
cak	366602	Caulobacter sp. K31	2225	2186	394	18.0238	20	0	1	1	0	1	0	1	1	0	1	0	1	1	0	1	1	0	0	1	0	1	1	1	1	1	1	1	0	1	1
cal	237561	Candida albicans SC5314	1117	1029	164	15.9378	18	1	0	1	0	1	0	1	1	0	1	0	1	0	0	1	1	0	0	0	0	1	1	1	1	1	1	1	1	0	1
calo	99598	Calothrix sp. PCC 7507	884	910	100	10.989	8	0	0	0	0	0	0	0	0	0	0	0	0	1	0	0	0	0	0	0	0	1	1	1	1	1	1	0	0	0	1
calt	1170562	Calothrix sp. PCC 6303	883	908	104	11.4537	8	0	0	0	0	0	0	0	0	0	0	0	0	1	0	0	0	0	0	0	0	1	1	1	1	1	1	0	0	0	1
can	755178	Cyanobacterium aponinum PCC 10605	872	903	145	16.0576	14	0	0	1	0	0	0	1	1	0	1	0	1	0	0	1	0	0	0	0	0	1	1	1	1	1	1	1	0	0	1
cao	688270	Cellulophaga algicola DSM 14237	2034	2053	345	16.8047	22	0	1	1	1	1	0	1	1	1	1	0	1	1	0	1	1	0	0	1	0	1	1	1	1	1	1	1	0	1	1
cap	926550	Caldilinea aerophila DSM 14535 = NBRC 104270	1000	1012	198	19.5652	17	1	0	1	0	1	0	1	1	0	1	0	1	0	0	1	1	0	0	0	0	1	1	1	1	1	1	1	0	0	1
car	548476	Corynebacterium aurimucosum ATCC 700975	1677	1599	371	23.202	24	1	1	1	1	1	0	1	1	0	1	0	1	1	0	1	1	1	0	1	0	1	1	1	1	1	1	1	1	1	1
cat	216432	Croceibacter atlanticus HTCC2559	1587	1589	285	17.9358	19	1	1	1	0	1	0	0	0	0	1	0	1	1	0	1	1	0	0	1	0	1	1	1	1	1	1	1	1	0	1
cau	324602	Chloroflexus aurantiacus J-10-fl	1943	1886	349	18.5048	22	1	1	1	0	1	0	1	1	0	1	0	1	1	0	1	1	0	0	1	0	1	1	1	1	1	1	1	1	1	1
cay	863638	Clostridium acetobutylicum EA 2018	842	825	151	18.303	12	0	0	0	0	0	0	1	1	0	0	0	0	0	0	1	1	0	0	0	0	1	1	1	1	1	1	1	0	0	1
cba	441770	Clostridium botulinum A ATCC 19397	1574	1547	312	20.1681	20	1	0	1	0	1	0	0	1	1	1	0	1	1	0	1	1	0	0	1	0	1	1	1	1	1	1	1	1	0	1
cbb	498213	Clostridium botulinum B1 Okra	1584	1557	315	20.2312	20	1	0	1	0	1	0	0	1	1	1	0	1	1	0	1	1	0	0	1	0	1	1	1	1	1	1	1	1	0	1
cbc	434924	Coxiella burnetii CbuK_Q154	1530	1550	265	17.0968	17	1	0	1	0	0	0	0	0	0	1	0	1	1	0	1	1	0	0	1	0	1	1	1	1	1	1	1	1	0	1
cbd	434922	Coxiella burnetii Dugway 5J108-111	1553	1559	286	18.3451	19	1	0	1	0	0	0	0	0	0	1	1	1	1	0	1	1	1	0	1	0	1	1	1	1	1	1	1	1	0	1
cbe	290402	Clostridium beijerinckii NCIMB 8052	1841	1762	388	22.0204	21	1	0	1	0	1	0	1	1	0	1	0	1	1	0	1	1	0	0	1	0	1	1	1	1	1	1	1	1	1	1
cbf	441772	Clostridium botulinum F Langeland	1575	1548	312	20.155	20	1	0	1	0	1	0	0	1	1	1	0	1	1	0	1	1	0	0	1	0	1	1	1	1	1	1	1	1	0	1
cbg	434923	Coxiella burnetii CbuG_Q212	1439	1477	268	18.1449	19	1	0	1	0	0	0	0	0	0	1	1	1	1	0	1	1	1	0	1	0	1	1	1	1	1	1	1	1	0	1
cbh	441771	Clostridium botulinum A Hall	1580	1551	314	20.245	20	1	0	1	0	1	0	0	1	1	1	0	1	1	0	1	1	0	0	1	0	1	1	1	1	1	1	1	1	0	1
cbi	515621	Clostridium botulinum Ba4 657	1573	1547	310	20.0388	20	1	0	1	0	1	0	0	1	1	1	0	1	1	0	1	1	0	0	1	0	1	1	1	1	1	1	1	1	0	1
cbj	941968	Clostridium botulinum H04402 065	762	752	146	19.4149	13	0	0	1	0	0	0	0	0	0	1	0	0	1	0	1	1	0	0	0	0	1	1	1	1	1	1	1	0	0	1
cbk	508765	Clostridium botulinum B Eklund 17B	1642	1581	359	22.7071	22	1	1	1	0	1	0	1	1	0	1	0	1	1	0	1	1	0	0	1	0	1	1	1	1	1	1	1	1	1	1
cbl	498214	Clostridium botulinum A3 Loch Maree	1608	1582	320	20.2276	20	1	0	1	0	1	0	0	1	1	1	0	1	1	0	1	1	0	0	1	0	1	1	1	1	1	1	1	1	0	1
cbm	758678	Clostridium botulinum F 230613	741	750	126	16.8	10	0	0	0	0	0	0	0	0	0	0	0	0	1	0	1	1	0	0	0	0	1	1	1	1	1	1	0	0	0	1
cbn	929506	Clostridium botulinum BKT015925	1394	1386	296	21.3564	18	1	0	1	0	0	0	0	0	0	1	0	1	1	0	1	1	0	0	1	0	1	1	1	1	1	1	1	1	1	1
cbo	413999	Clostridium botulinum A ATCC 3502	1636	1584	323	20.3914	20	1	0	1	0	1	0	0	1	1	1	0	1	1	0	1	1	0	0	1	0	1	1	1	1	1	1	1	1	0	1
cbr	6238	Caenorhabditis briggsae AF16	1180	1160	139	11.9828	14	1	1	0	0	1	0	0	0	0	0	0	0	0	0	0	1	0	0	1	0	1	1	1	1	1	1	1	1	0	1
cbs	360115	Coxiella burnetii RSA 331	1456	1497	245	16.3661	17	1	0	1	0	0	0	0	0	0	1	0	1	1	0	1	1	0	0	1	0	1	1	1	1	1	1	1	1	0	1
cbt	508767	Clostridium botulinum E3 Alaska E43	1628	1584	314	19.8232	20	1	0	1	0	0	0	1	1	0	1	0	1	1	0	1	1	0	0	1	0	1	1	1	1	1	1	1	1	1	1
cbu	227377	Coxiella burnetii RSA 493	1525	1553	243	15.6471	16	1	0	1	0	0	0	0	0	0	1	0	1	1	0	1	1	0	0	0	0	1	1	1	1	1	1	1	1	0	1
cby	536232	Clostridium botulinum A2 Kyoto	1580	1551	307	19.7937	20	1	0	1	0	1	0	0	1	1	1	0	1	1	0	1	1	0	0	1	0	1	1	1	1	1	1	1	1	0	1
cca	227941	Chlamydophila caviae GPIC	867	924	159	17.2078	16	1	0	1	1	0	0	0	0	0	0	0	0	0	0	1	1	0	0	1	0	1	1	1	1	1	1	1	1	1	1
ccb	573061	Clostridium cellulovorans 743B	1660	1633	309	18.9222	22	1	1	1	0	1	0	1	1	0	1	0	1	1	0	1	1	0	0	1	0	1	1	1	1	1	1	1	1	1	1
cce	394503	Clostridium cellulolyticum H10	1383	1360	323	23.75	22	1	1	1	0	1	0	1	1	0	1	0	1	1	0	1	1	0	0	1	0	1	1	1	1	1	1	1	1	1	1
cch	340177	Chlorobium chlorochromatii CaD3	1521	1525	268	17.5738	17	0	1	1	0	0	0	1	1	0	1	0	1	1	0	1	0	0	0	1	0	1	1	1	1	1	1	1	0	0	1
cci	240176	Coprinopsis cinerea okayama7#130	1094	1041	184	17.6753	21	1	1	1	0	1	0	1	1	0	1	0	1	1	0	1	1	0	0	1	0	1	1	1	1	1	1	1	1	0	1
ccl	720554	Clostridium clariflavum DSM 19732	1502	1549	299	19.3028	21	1	0	1	1	0	0	1	1	0	1	0	1	1	0	1	1	0	0	1	0	1	1	1	1	1	1	1	1	1	1
ccm	860228	Capnocytophaga canimorsus Cc5	1497	1569	267	17.0172	18	0	1	1	0	0	0	0	1	0	1	0	1	1	0	1	1	0	0	1	0	1	1	1	1	1	1	1	0	1	1
ccn	1121353	Corynebacterium callunae DSM 20147	773	745	139	18.6577	15	1	0	1	0	0	0	1	1	0	1	0	0	0	0	1	1	0	0	0	0	1	1	1	1	1	1	1	0	0	1
cco	360104	Campylobacter concisus 13826	1220	1249	210	16.8135	17	1	0	1	0	0	0	1	1	0	1	0	1	0	0	1	1	0	0	1	0	1	1	1	1	1	1	0	1	0	1
ccr	190650	Caulobacter crescentus CB15	1538	1489	390	26.1921	27	1	1	1	0	1	1	1	1	1	1	1	1	1	0	1	1	1	0	1	1	1	1	1	1	1	1	1	1	1	1
ccs	565050	Caulobacter crescentus NA1000	2078	2042	365	17.8746	20	1	0	1	0	1	0	1	1	0	1	0	1	1	0	1	1	0	0	0	0	1	1	1	1	1	1	1	1	1	1
cct	717962	Coprococcus catus GD/7	694	702	133	18.9459	14	0	0	1	0	0	0	1	1	0	1	0	1	0	0	1	1	0	0	0	0	1	1	1	1	1	1	0	0	0	1
ccu	469378	Cryptobacterium curtum DSM 15641	1095	1154	228	19.7574	19	1	1	1	0	0	0	1	1	0	1	0	1	0	0	1	1	0	0	1	0	1	1	1	1	1	1	1	1	0	1
ccv	360105	Campylobacter curvus 525.92	1328	1359	271	19.9411	18	1	0	1	0	0	0	1	1	0	1	0	1	1	0	1	1	0	0	1	0	1	1	1	1	1	1	0	1	0	1
ccx	1144275	Corallococcus coralloides DSM 2259	1074	1056	169	16.0038	16	1	0	1	0	0	0	0	0	0	1	0	1	1	0	1	1	0	0	0	0	1	1	1	1	1	1	1	1	0	1
cda	698970	Corynebacterium diphtheriae HC04	1514	1432	328	22.905	22	1	1	1	0	1	0	1	1	0	1	0	1	1	0	1	1	0	0	1	0	1	1	1	1	1	1	1	1	1	1
cdb	698973	Corynebacterium diphtheriae BH8	1528	1459	344	23.5778	22	1	1	1	0	1	0	1	1	0	1	0	1	1	0	1	1	0	0	1	0	1	1	1	1	1	1	1	1	1	1
cdc	645462	Clostridium difficile CD196 (PCR-ribotype 027)	1633	1591	360	22.6273	22	1	0	1	0	1	0	1	1	0	1	1	1	1	0	1	1	1	0	1	0	1	0	1	1	1	1	1	1	1	1
cdd	698965	Corynebacterium diphtheriae CDCE 8392	1505	1444	338	23.4072	22	1	1	1	0	1	0	1	1	0	1	0	1	1	0	1	1	0	0	1	0	1	1	1	1	1	1	1	1	1	1
cde	698968	Corynebacterium diphtheriae HC02	1519	1440	323	22.4306	22	1	1	1	0	1	0	1	1	0	1	0	1	1	0	1	1	0	0	1	0	1	1	1	1	1	1	1	1	1	1
cdf	272563	Clostridium difficile 630 (PCR-ribotype 012)	1582	1562	311	19.9104	21	1	1	1	0	1	0	1	1	0	1	0	1	1	0	1	1	0	0	1	0	1	0	1	1	1	1	1	1	1	1
cdg	699034	Clostridium difficile BI1	757	752	135	17.9521	12	0	0	1	0	0	0	0	0	0	1	0	0	1	0	1	1	0	0	0	0	1	0	1	1	1	1	1	0	0	1
cdh	698972	Corynebacterium diphtheriae INCA 402	1522	1465	337	23.0034	22	1	1	1	0	1	0	1	1	0	1	0	1	1	0	1	1	0	0	1	0	1	1	1	1	1	1	1	1	1	1
cdi	257309	Corynebacterium diphtheriae gravis NCTC13129	794	788	95	12.0558	8	0	0	0	0	0	0	0	0	0	0	0	0	0	0	0	0	0	0	0	0	1	1	1	1	1	1	1	0	0	1
cdl	645463	Clostridium difficile R20291 (PCR-ribotype 027)	1627	1580	362	22.9114	23	1	1	1	0	1	0	1	1	0	1	1	1	1	0	1	1	1	0	1	0	1	0	1	1	1	1	1	1	1	1
cdp	698966	Corynebacterium diphtheriae 241	1348	1299	288	22.1709	20	1	0	1	0	1	0	1	1	0	1	0	1	1	0	1	1	0	0	0	0	1	1	1	1	1	1	1	1	1	1
cdr	698969	Corynebacterium diphtheriae HC03	1322	1233	289	23.4388	20	1	0	1	0	1	0	1	1	0	1	0	1	1	0	1	1	0	0	0	0	1	1	1	1	1	1	1	1	1	1
cds	698963	Corynebacterium diphtheriae C7 (beta)	1522	1447	338	23.3587	22	1	1	1	0	1	0	1	1	0	1	0	1	1	0	1	1	0	0	1	0	1	1	1	1	1	1	1	1	1	1
cdt	698967	Corynebacterium diphtheriae HC01	1498	1428	332	23.2493	22	1	1	1	0	1	0	1	1	0	1	0	1	1	0	1	1	0	0	1	0	1	1	1	1	1	1	1	1	1	1
cdu	573826	Candida dubliniensis CD36	1118	1028	167	16.2451	18	1	0	1	0	1	0	1	1	0	1	0	1	0	0	1	1	0	0	0	0	1	1	1	1	1	1	1	1	0	1
cdv	698971	Corynebacterium diphtheriae VA01	1516	1443	326	22.5918	22	1	1	1	0	1	0	1	1	0	1	0	1	1	0	1	1	0	0	1	0	1	1	1	1	1	1	1	1	1	1
cdw	698964	Corynebacterium diphtheriae PW8	1510	1439	339	23.558	22	1	1	1	0	1	0	1	1	0	1	0	1	1	0	1	1	0	0	1	0	1	1	1	1	1	1	1	1	1	1
cdz	698962	Corynebacterium diphtheriae 31A	1527	1452	344	23.6915	22	1	1	1	0	1	0	1	1	0	1	0	1	1	0	1	1	0	0	1	0	1	1	1	1	1	1	1	1	1	1
cef	196164	Corynebacterium efficiens YS-314	1614	1538	295	19.1808	21	1	1	1	0	0	0	1	1	0	1	0	1	1	0	1	1	0	0	1	0	1	1	1	1	1	1	1	1	1	1
cel	6239	Caenorhabditis elegans (nematode)	1107	1119	138	12.3324	12	1	1	0	0	1	0	0	0	0	0	0	0	0	0	0	1	0	0	1	0	1	1	1	1	1	1	0	0	0	1
cep	1173022	Crinalium epipsammum PCC 9333	867	886	98	11.0609	9	1	0	0	0	0	0	0	0	0	0	0	0	0	0	0	1	0	0	0	0	1	1	1	1	1	1	0	0	0	1
ces	1071759	Chlamydia trachomatis E/SW3	806	869	148	17.0311	12	1	0	0	0	0	0	0	0	0	0	0	0	0	0	0	1	0	0	0	0	1	1	1	1	1	1	1	1	1	1
cex	511051	Caldisericum exile AZM16c01	486	514	97	18.8716	10	0	0	0	0	0	0	0	0	0	0	0	0	0	0	0	1	0	0	0	0	1	1	1	1	1	1	1	1	0	1
cfa	9615	Canis lupus familiaris (dog)	1823	1667	148	8.87822	10	0	0	0	0	0	0	0	0	0	0	0	0	1	0	0	0	0	0	0	0	1	1	1	1	1	1	1	1	0	1
cfe	264202	Chlamydophila felis Fe/C-56	872	950	151	15.8947	16	1	0	1	1	0	0	0	0	0	0	0	0	0	0	1	1	0	0	1	0	1	1	1	1	1	1	1	1	1	1
cff	360106	Campylobacter fetus subsp. fetus 82-40	706	727	79	10.8666	8	0	0	0	0	0	0	0	0	0	0	0	0	0	0	0	0	0	0	0	0	1	1	1	1	1	1	0	1	0	1
cfi	590998	Cellulomonas fimi ATCC 484	1749	1685	367	21.7804	22	1	1	1	0	1	0	1	1	0	1	0	1	1	0	1	1	0	0	1	0	1	1	1	1	1	1	1	1	1	1
cfl	446466	Cellulomonas flavigena DSM 20109	1745	1662	374	22.503	22	1	1	1	0	1	0	1	1	0	1	0	1	1	0	1	1	0	0	1	0	1	1	1	1	1	1	1	1	1	1
cfs	1071762	Chlamydia trachomatis F/SW4	806	869	160	18.412	16	1	0	1	1	0	0	0	0	0	1	0	0	0	0	0	1	0	0	1	0	1	1	1	1	1	1	1	1	1	1
cfu	1005048	Collimonas fungivorans Ter331	2300	2232	462	20.6989	23	1	1	1	0	1	0	1	1	0	1	1	1	1	0	1	1	0	0	1	0	1	1	1	1	1	1	1	1	1	1
cfw	1071763	Chlamydia trachomatis F/SW5	806	869	160	18.412	16	1	0	1	1	0	0	0	0	0	1	0	0	0	0	0	1	0	0	1	0	1	1	1	1	1	1	1	1	1	1
cga	593907	Cellvibrio gilvus ATCC 13127	828	786	180	22.9008	18	1	0	1	0	1	0	1	1	0	1	0	1	0	0	1	1	0	0	0	0	1	1	1	1	1	1	1	1	0	1
cgb	196627	Corynebacterium glutamicum ATCC 13032 (Bielefeld)	1885	1855	353	19.0296	22	1	1	1	0	0	0	1	1	0	1	0	1	1	0	1	1	1	0	1	0	1	1	1	1	1	1	1	1	1	1
cgc	292564	Cyanobium gracile PCC 6307	847	879	88	10.0114	7	0	0	0	0	0	0	0	0	0	0	0	0	0	0	0	0	0	0	0	0	1	1	1	1	1	1	0	0	0	1
cgi	367775	Cryptococcus gattii WM276	995	972	152	15.6379	18	1	0	1	0	1	0	1	1	0	1	0	1	0	0	1	1	0	0	0	0	1	1	1	1	1	1	1	1	0	1
cgl	196627	Corynebacterium glutamicum ATCC 13032 (Kyowa Hakko)	1863	1837	340	18.5084	22	1	1	1	0	0	0	1	1	0	1	0	1	1	0	1	1	1	0	1	0	1	1	1	1	1	1	1	1	1	1
cgo	700015	Coriobacterium glomerans PW2	1028	1032	252	24.4186	16	0	0	1	0	0	0	0	0	0	1	0	1	1	0	1	1	0	0	1	0	1	1	1	1	1	1	1	0	1	1
cgr	284593	Candida glabrata CBS138	1044	966	154	15.942	17	1	0	1	0	1	0	1	1	0	1	0	0	0	0	1	1	0	0	0	0	1	1	1	1	1	1	1	1	0	1
cgt	340322	Corynebacterium glutamicum R	1422	1404	252	17.9487	22	1	1	1	1	0	0	1	1	0	1	0	1	1	0	1	1	0	0	1	0	1	1	1	1	1	1	1	1	1	1
cgu	1204414	Corynebacterium glutamicum K051	826	810	159	19.6296	16	1	0	1	0	0	0	1	1	0	1	0	1	0	0	1	1	0	0	0	0	1	1	1	1	1	1	1	0	0	1
cha	360107	Campylobacter hominis ATCC BAA-381	1163	1190	221	18.5714	19	1	1	1	0	0	0	1	1	0	1	0	1	1	0	1	1	0	0	1	0	1	1	1	1	1	1	0	1	0	1
chb	331636	Chlamydophila psittaci 6BC	787	869	120	13.809	10	0	0	0	0	0	0	0	0	0	0	0	0	0	0	0	0	0	0	0	0	1	1	1	1	1	1	1	1	1	1
chc	1027844	Chlamydophila psittaci C19/98	379	441	60	13.6054	9	0	0	0	0	0	0	0	0	0	0	0	0	0	0	0	0	0	0	0	0	1	1	1	1	1	1	1	1	0	1
chd	632292	Caldicellulosiruptor hydrothermalis 108	1322	1336	317	23.7275	22	1	1	1	1	0	0	1	1	0	1	0	1	1	0	1	1	0	0	1	0	1	1	1	1	1	1	1	1	1	1
che	1231626	Cardinium endosymbiont cEper1 of Encarsia pergandiella	227	323	37	11.4551	5	0	0	0	0	0	0	0	0	0	0	0	0	0	0	0	0	0	0	0	0	1	1	0	0	1	1	0	0	0	1
chi	1027845	Chlamydophila psittaci 02DC15	379	441	54	12.2449	7	0	0	0	0	0	0	0	0	0	0	0	0	0	0	0	0	0	0	0	0	1	1	1	1	1	1	0	0	0	1
chl	480224	Chloroflexus sp. Y-400-fl	1959	1896	349	18.4072	22	1	1	1	0	1	0	1	1	0	1	0	1	1	0	1	1	0	0	1	0	1	1	1	1	1	1	1	1	1	1
chn	1121362	Corynebacterium halotolerans YIM 70093 = DSM 44683	883	870	165	18.9655	17	1	0	1	0	0	0	1	1	0	1	0	1	0	0	1	1	0	0	0	0	1	1	1	1	1	1	1	1	0	1
cho	353151	Cryptosporidium hominis TU502	549	663	208	31.3725	15	1	0	1	0	0	0	0	0	0	1	0	1	1	0	0	1	0	0	0	0	1	1	1	1	1	1	0	1	1	1
chp	331636	Chlamydophila psittaci 6BC	789	871	120	13.7773	10	0	0	0	0	0	0	0	0	0	0	0	0	0	0	0	0	0	0	0	0	1	1	1	1	1	1	1	1	1	1
chr	929557	Chlamydophila psittaci RD1	376	440	60	13.6364	9	0	0	0	0	0	0	0	0	0	0	0	0	0	0	0	0	0	0	0	0	1	1	1	1	1	1	1	1	0	1
chs	1027846	Chlamydophila psittaci 01DC11	379	441	60	13.6054	9	0	0	0	0	0	0	0	0	0	0	0	0	0	0	0	0	0	0	0	0	1	1	1	1	1	1	1	1	0	1
cht	1027843	Chlamydophila psittaci 08DC60	379	441	60	13.6054	9	0	0	0	0	0	0	0	0	0	0	0	0	0	0	0	0	0	0	0	0	1	1	1	1	1	1	1	1	0	1
chu	269798	Cytophaga hutchinsonii ATCC 33406	1758	1802	288	15.9822	19	0	1	1	0	0	0	1	1	0	1	0	1	1	0	1	1	0	0	1	0	1	1	1	1	1	1	1	0	1	1
chy	246194	Carboxydothermus hydrogenoformans Z-2901	1488	1463	288	19.6856	21	1	0	1	1	1	0	1	1	0	1	0	1	1	0	1	1	0	0	1	0	1	1	1	1	1	1	1	1	0	1
cim	246410	Coccidioides immitis RS	1176	1097	119	10.8478	10	1	0	0	0	0	0	0	0	0	0	0	0	0	0	0	1	0	0	0	0	1	1	1	1	1	1	1	0	0	1
cin	7719	Ciona intestinalis (sea squirt)	1307	1277	140	10.9632	14	1	1	0	0	0	0	0	0	0	0	0	0	1	0	0	1	0	0	1	0	1	1	1	1	1	1	1	1	0	1
cja	498211	Cellvibrio japonicus Ueda107	1858	1903	374	19.6532	22	1	0	1	0	0	0	1	1	0	1	1	1	1	0	1	1	1	0	1	0	1	1	1	1	1	1	1	1	1	1
cjb	1211776	Campylobacter jejuni subsp. jejuni NCTC 11168-BN148	666	667	112	16.7916	14	0	0	1	0	0	0	1	1	0	1	0	1	0	0	1	1	0	0	0	0	1	1	1	1	1	1	0	0	0	1
cjd	360109	Campylobacter jejuni subsp. doylei 269.97	671	669	126	18.8341	14	0	0	1	0	0	0	1	1	0	1	0	1	0	0	1	1	0	0	0	0	1	1	1	1	1	1	0	0	0	1
cje	192222	Campylobacter jejuni subsp. jejuni NCTC 11168 = ATCC 700819	698	708	112	15.8192	14	0	0	1	0	0	0	1	1	0	1	0	1	0	0	1	1	0	0	0	0	1	1	1	1	1	1	0	0	0	1
cji	567106	Campylobacter jejuni subsp. jejuni IA3902	661	662	112	16.9184	14	0	0	1	0	0	0	1	1	0	1	0	1	0	0	1	1	0	0	0	0	1	1	1	1	1	1	0	0	0	1
cjj	354242	Campylobacter jejuni subsp. jejuni 81-176	698	712	112	15.7303	14	0	0	1	0	0	0	1	1	0	1	0	1	0	0	1	1	0	0	0	0	1	1	1	1	1	1	0	0	0	1
cjk	306537	Corynebacterium jeikeium K411	1543	1530	295	19.281	20	1	0	1	0	0	0	1	1	0	1	0	1	1	0	1	1	0	0	1	0	1	1	1	1	1	1	1	1	1	1
cjm	645464	Campylobacter jejuni subsp. jejuni M1	659	663	111	16.7421	14	0	0	1	0	0	0	1	1	0	1	0	1	0	0	1	1	0	0	0	0	1	1	1	1	1	1	0	0	0	1
cjn	757425	Campylobacter jejuni subsp. jejuni ICDCCJ07001	649	670	110	16.4179	14	0	0	1	0	0	0	1	1	0	1	0	1	0	0	1	1	0	0	0	0	1	1	1	1	1	1	0	0	0	1
cjp	1201032	Campylobacter jejuni subsp. jejuni PT14	662	662	112	16.9184	14	0	0	1	0	0	0	1	1	0	1	0	1	0	0	1	1	0	0	0	0	1	1	1	1	1	1	0	0	0	1
cjr	195099	Campylobacter jejuni RM1221	1191	1178	194	16.4686	19	1	1	1	0	0	0	1	1	0	1	0	1	1	0	1	1	0	0	1	0	1	1	1	1	1	1	0	1	0	1
cjs	718271	Campylobacter jejuni subsp. jejuni S3	664	663	114	17.1946	14	0	0	1	0	0	0	1	1	0	1	0	1	0	0	1	1	0	0	0	0	1	1	1	1	1	1	0	0	0	1
cju	407148	Campylobacter jejuni subsp. jejuni 81116	685	690	115	16.6667	14	0	0	1	0	0	0	1	1	0	1	0	1	0	0	1	1	0	0	0	0	1	1	1	1	1	1	0	0	0	1
cki	632335	Caldicellulosiruptor kristjanssonii 177R1B	1235	1251	310	24.7802	22	1	1	1	1	0	0	1	1	0	1	0	1	1	0	1	1	0	0	1	0	1	1	1	1	1	1	1	1	1	1
ckl	431943	Clostridium kluyveri DSM 555	1456	1437	279	19.4154	21	1	0	1	0	1	0	1	1	0	1	0	1	1	0	1	1	0	0	1	0	1	1	1	1	1	1	1	1	1	1
ckn	632348	Caldicellulosiruptor kronotskyensis 2002	1300	1320	325	24.6212	22	1	1	1	1	0	0	1	1	0	1	0	1	1	0	1	1	0	0	1	0	1	1	1	1	1	1	1	1	1	1
cko	290338	Citrobacter koseri ATCC BAA-895	2202	2028	485	23.9152	23	1	0	1	0	1	0	1	1	0	1	1	1	1	0	1	1	1	0	1	0	1	1	1	1	1	1	1	1	1	1
ckp	645127	Corynebacterium kroppenstedtii DSM 44385	1476	1431	293	20.4752	21	1	0	1	0	0	0	1	1	0	1	0	1	1	0	1	1	1	0	1	0	1	1	1	1	1	1	1	1	1	1
ckr	583346	Clostridium kluyveri NBRC 12016	1241	1217	250	20.5423	19	1	0	1	0	1	0	1	1	0	1	0	1	1	0	1	1	0	0	1	0	1	1	1	1	1	1	0	0	1	1
cla	306263	Campylobacter lari RM2100	1132	1158	202	17.4439	18	1	1	1	0	0	0	0	1	0	1	0	1	1	0	1	1	0	0	1	0	1	1	1	1	1	1	0	1	0	1
clb	755731	Clostridium sp. BNL1100	1619	1617	370	22.8819	22	1	0	1	1	1	0	1	1	0	1	0	1	1	0	1	1	0	0	1	0	1	1	1	1	1	1	1	1	1	1
clc	632516	Caldicellulosiruptor lactoaceticus 6A	1142	1149	292	25.4134	22	1	1	1	1	0	0	1	1	0	1	0	1	1	0	1	1	0	0	1	0	1	1	1	1	1	1	1	1	1	1
cle	642492	Clostridium lentocellum DSM 5427	1630	1607	360	22.402	22	1	0	1	1	1	0	1	1	0	1	0	1	1	0	1	1	0	0	1	0	1	1	1	1	1	1	1	1	1	1
clg	1056495	Caldisphaera lagunensis DSM 15908	456	512	88	17.1875	8	0	0	0	0	0	0	0	0	0	0	0	0	0	0	1	1	0	0	0	0	1	1	1	0	1	1	0	0	0	1
cli	290315	Chlorobium limicola DSM 245	1489	1434	261	18.2008	17	0	1	1	0	0	0	1	1	0	1	0	1	1	0	1	0	0	0	1	0	1	1	1	1	1	1	1	0	0	1
clj	748727	Clostridium ljungdahlii DSM 13528	1587	1569	353	22.4984	21	1	0	1	1	1	0	1	1	0	1	0	1	1	0	1	1	0	0	1	0	1	1	1	1	1	1	1	1	0	1
clo	699246	Clostridiales genomosp. BVAB3 UPII9-5	439	487	104	21.3552	11	0	0	0	0	0	0	0	0	0	0	0	0	1	0	0	1	0	0	0	0	1	1	1	1	1	1	1	1	0	1
clp	406984	Chlamydophila pneumoniae LPCoLN	392	437	51	11.6705	7	0	0	0	0	0	0	0	0	0	0	0	0	0	0	0	0	0	0	0	0	1	1	1	1	1	1	0	0	0	1
cls	1042156	Clostridium sp. SY8519	1207	1170	237	20.2564	19	1	0	1	0	0	0	1	1	0	1	0	1	1	0	1	1	0	0	0	0	1	1	1	1	1	1	1	1	1	1
clu	306902	Clavispora lusitaniae ATCC 42720	1100	1016	153	15.0591	17	1	0	1	0	1	0	1	1	0	1	0	0	0	0	1	1	0	0	0	0	1	1	1	1	1	1	1	1	0	1
cly	867900	Cellulophaga lytica DSM 7489	1781	1803	320	17.7482	20	0	1	1	1	1	0	1	1	0	1	0	1	1	0	1	1	0	0	1	0	1	1	1	1	1	1	1	0	0	1
cma	397948	Caldivirga maquilingensis IC-167	1122	1229	238	19.3653	16	0	0	1	0	0	0	1	1	0	1	0	1	0	0	1	1	0	0	1	0	1	1	1	1	1	1	1	0	0	1
cmc	1097677	Clavibacter michiganensis subsp. nebraskensis NCPPB 2581	802	796	170	21.3568	16	0	0	1	0	0	0	1	1	0	1	0	1	1	0	1	1	0	0	0	0	1	1	1	1	1	1	1	0	0	1
cme	280699	Cyanidioschyzon merolae 10D	945	931	144	15.4672	16	0	1	1	0	0	0	0	0	0	1	0	1	1	0	1	1	0	0	1	0	1	1	1	1	1	1	1	0	0	1
cmi	443906	Clavibacter michiganensis subsp. michiganensis NCPPB 382	878	874	133	15.2174	9	0	0	0	0	0	0	0	0	0	0	0	0	1	0	0	0	0	0	0	0	1	1	1	1	1	1	1	0	0	1
cml	1234679	Carnobacterium maltaromaticum LMA28	714	716	85	11.8715	7	0	0	0	0	0	0	0	0	0	0	0	0	0	0	0	0	0	0	0	0	1	0	1	1	1	1	1	0	0	1
cmp	1173020	Chamaesiphon minutus PCC 6605	887	912	84	9.21053	8	0	0	0	0	0	0	0	0	0	0	0	0	1	0	0	0	0	0	0	0	1	1	1	1	1	1	0	0	0	1
cmr	880070	Cyclobacterium marinum DSM 745	1769	1703	339	19.906	21	1	1	1	0	1	0	1	1	0	1	0	1	1	0	1	1	0	0	1	0	1	1	1	1	1	1	1	1	0	1
cms	31964	Clavibacter michiganensis subsp. sepedonicus ATCC 33113	856	852	178	20.892	16	0	0	1	0	0	0	1	1	0	1	0	1	1	0	1	1	0	0	0	0	1	1	1	1	1	1	1	0	0	1
cmu	243161	Chlamydia muridarum Nigg (Chlamydia trachomatis MoPn)	818	882	151	17.1202	16	1	0	1	1	0	0	0	0	0	0	0	0	0	0	1	1	0	0	1	0	1	1	1	1	1	1	1	1	1	1
cnb	283643	Cryptococcus neoformans B-3501A	1059	1017	100	9.83284	11	1	0	0	0	0	0	0	0	0	0	0	0	0	0	0	1	0	0	0	0	1	1	1	1	1	1	1	1	0	1
cnc	1042878	Cupriavidus necator N-1	2722	2611	472	18.0774	24	1	0	1	1	1	0	1	1	0	1	1	1	1	0	1	1	1	0	1	0	1	1	1	1	1	1	1	1	1	1
cne	214684	Cryptococcus neoformans JEC21 (Filobasidiella neoformans JEC21)	1040	1023	163	15.9335	18	1	0	1	0	1	0	1	1	0	1	0	1	0	0	1	1	0	0	0	0	1	1	1	1	1	1	1	1	0	1
cni	768670	Calditerrivibrio nitroreducens DSM 19672	1358	1354	228	16.839	16	0	1	0	0	0	0	1	1	0	0	0	1	1	0	1	1	0	0	1	0	1	1	1	1	1	1	1	0	0	1
cno	386415	Clostridium novyi NT	1409	1391	297	21.3515	20	1	1	1	0	0	0	0	1	0	1	0	1	1	0	1	1	0	0	1	0	1	1	1	1	1	1	1	1	1	1
cob	608506	Caldicellulosiruptor obsidiansis OB47	1237	1253	298	23.7829	22	1	1	1	1	0	0	1	1	0	1	0	1	1	0	1	1	0	0	1	0	1	1	1	1	1	1	1	1	1	1
coc	521097	Capnocytophaga ochracea DSM 7271	1280	1284	251	19.5483	16	0	1	1	0	0	0	0	0	0	1	0	1	1	0	1	1	0	0	1	0	1	1	1	1	1	1	1	0	0	1
cod	1087454	Corynebacterium pseudotuberculosis 1/06-A	673	673	133	19.7623	15	0	0	1	0	0	0	1	1	0	1	0	0	1	0	1	1	0	0	0	0	1	1	1	1	1	1	1	0	0	1
coe	1168865	Corynebacterium pseudotuberculosis 258	739	718	140	19.4986	15	0	0	1	0	0	0	1	1	0	1	0	0	1	0	1	1	0	0	0	0	1	1	1	1	1	1	1	0	0	1
coi	935697	Corynebacterium pseudotuberculosis CIP 52.97	732	713	140	19.6353	15	0	0	1	0	0	0	1	1	0	1	0	0	1	0	1	1	0	0	0	0	1	1	1	1	1	1	1	0	0	1
coo	751585	Coprococcus sp. ART55/1	577	601	75	12.4792	7	0	0	0	0	0	0	0	0	0	0	0	0	0	0	0	0	0	0	0	0	1	1	1	1	1	1	0	0	0	1
cop	1087451	Corynebacterium pseudotuberculosis 31	743	721	139	19.2788	15	0	0	1	0	0	0	1	1	0	1	0	0	1	0	1	1	0	0	0	0	1	1	1	1	1	1	1	0	0	1
cor	1089446	Corynebacterium pseudotuberculosis 267	738	719	139	19.3324	15	0	0	1	0	0	0	1	1	0	1	0	0	1	0	1	1	0	0	0	0	1	1	1	1	1	1	1	0	0	1
cos	1087453	Corynebacterium pseudotuberculosis 42/02-A	734	717	132	18.41	13	0	0	1	0	0	0	0	0	0	1	0	0	1	0	1	1	0	0	0	0	1	1	1	1	1	1	1	0	0	1
cot	1136231	Candida orthopsilosis Co 90-125	984	933	150	16.0772	17	1	0	1	0	0	0	1	1	0	1	0	1	0	0	1	1	0	0	0	0	1	1	1	1	1	1	1	1	0	1
cou	1161911	Corynebacterium pseudotuberculosis Cp162	728	699	140	20.0286	15	0	0	1	0	0	0	1	1	0	1	0	0	1	0	1	1	0	0	0	0	1	1	1	1	1	1	1	0	0	1
cow	632518	Caldicellulosiruptor owensensis OL	1244	1255	312	24.8606	22	1	1	1	1	0	0	1	1	0	1	0	1	1	0	1	1	0	0	1	0	1	1	1	1	1	1	1	1	1	1
cpa	115711	Chlamydophila pneumoniae AR39	859	922	152	16.4859	16	1	0	1	1	0	0	0	0	0	0	0	0	0	0	1	1	0	0	1	0	1	1	1	1	1	1	1	1	1	1
cpb	331678	Chlorobium phaeobacteroides BS1	1499	1468	251	17.0981	17	0	1	1	0	0	0	1	1	0	1	0	1	1	0	1	0	0	0	1	0	1	1	1	1	1	1	1	0	0	1
cpc	517417	Chlorobaculum parvum NCIB 8327	1443	1382	248	17.945	17	0	1	1	0	0	0	1	1	0	1	0	1	1	0	1	0	0	0	1	0	1	1	1	1	1	1	1	0	0	1
cpe	195102	Clostridium perfringens 13	780	803	138	17.1856	12	0	0	1	0	0	0	0	0	0	1	0	0	0	0	1	1	0	0	0	0	1	1	1	1	1	1	1	0	0	1
cpf	195103	Clostridium perfringens ATCC 13124	1539	1541	260	16.8722	15	1	0	0	0	0	0	0	0	0	0	0	1	1	0	0	1	0	0	1	0	1	1	1	1	1	1	1	1	1	1
cpg	1074485	Corynebacterium pseudotuberculosis 316	750	727	105	14.4429	12	1	0	0	0	0	0	0	0	0	0	0	0	1	0	0	1	0	0	0	0	1	1	1	1	1	1	1	1	0	1
cph	290317	Chlorobium phaeobacteroides DSM 266	1537	1534	258	16.8188	17	0	1	1	0	0	0	1	1	0	1	0	1	1	0	1	0	0	0	1	0	1	1	1	1	1	1	1	0	0	1
cpi	485918	Chitinophaga pinensis DSM 2588	2023	2007	415	20.6776	21	1	0	1	0	1	0	1	1	0	1	0	1	1	0	1	1	0	0	1	0	1	1	1	1	1	1	1	1	1	1
cpj	138677	Chlamydophila pneumoniae J138	868	922	158	17.1367	16	1	0	1	1	0	0	0	0	0	0	0	0	0	0	1	1	0	0	1	0	1	1	1	1	1	1	1	1	1	1
cpk	679896	Corynebacterium pseudotuberculosis 1002	738	716	128	17.8771	14	0	0	1	0	0	0	0	0	0	1	0	0	1	0	1	1	0	0	0	0	1	1	1	1	1	1	1	1	0	1
cpl	1087452	Corynebacterium pseudotuberculosis 3/99-5	1518	1476	325	22.019	21	1	0	1	0	1	0	1	1	0	1	0	1	1	0	1	1	0	0	1	0	1	1	1	1	1	1	1	1	1	1
cpm	331635	Chlamydophila pecorum E58	842	911	132	14.4896	11	0	0	0	0	0	0	0	0	0	0	0	0	0	0	0	0	0	0	1	0	1	1	1	1	1	1	1	1	1	1
cpn	115713	Chlamydophila pneumoniae CWL029	866	920	158	17.1739	16	1	0	1	1	0	0	0	0	0	0	0	0	0	0	1	1	0	0	1	0	1	1	1	1	1	1	1	1	1	1
cpo	309798	Coprothermobacter proteolyticus DSM 5265	1167	1140	266	23.3333	19	1	0	1	0	1	0	0	0	0	1	0	1	1	0	1	1	0	0	1	0	1	1	1	1	1	1	1	1	1	1
cpp	1117942	Corynebacterium pseudotuberculosis P54B96	732	716	141	19.6927	17	1	0	1	0	0	0	1	1	0	1	0	0	1	0	1	1	0	0	0	0	1	1	1	1	1	1	1	1	0	1
cpq	681645	Corynebacterium pseudotuberculosis C231	732	715	133	18.6014	15	1	0	1	0	0	0	0	0	0	1	0	0	1	0	1	1	0	0	0	0	1	1	1	1	1	1	1	1	0	1
cpr	289380	Clostridium perfringens SM101	1496	1510	293	19.404	18	1	0	1	0	0	0	0	0	0	1	0	1	1	0	1	1	0	0	1	0	1	1	1	1	1	1	1	1	1	1
cps	167879	Colwellia psychrerythraea 34H	2016	1975	354	17.9241	21	1	1	1	0	1	0	1	1	0	1	0	1	1	0	1	1	0	0	1	0	1	1	1	1	1	1	1	1	0	1
cpsa	500464	Chlamydophila psittaci Mat116	378	439	54	12.3007	7	0	0	0	0	0	0	0	0	0	0	0	0	0	0	0	0	0	0	0	0	1	1	1	1	1	1	0	0	0	1
cpsb	1218176	Chlamydia psittaci 84/55	378	439	54	12.3007	7	0	0	0	0	0	0	0	0	0	0	0	0	0	0	0	0	0	0	0	0	1	1	1	1	1	1	0	0	0	1
cpsc	1050219	Chlamydia psittaci CP3	378	439	54	12.3007	7	0	0	0	0	0	0	0	0	0	0	0	0	0	0	0	0	0	0	0	0	1	1	1	1	1	1	0	0	0	1
cpsd	1221877	Chlamydia psittaci 01DC12	377	439	54	12.3007	7	0	0	0	0	0	0	0	0	0	0	0	0	0	0	0	0	0	0	0	0	1	1	1	1	1	1	0	0	0	1
cpsg	1218353	Chlamydia psittaci GR9	375	439	51	11.6173	7	0	0	0	0	0	0	0	0	0	0	0	0	0	0	0	0	0	0	0	0	1	1	1	1	1	1	0	0	0	1
cpsi	1218354	Chlamydia psittaci MN	378	439	54	12.3007	7	0	0	0	0	0	0	0	0	0	0	0	0	0	0	0	0	0	0	0	0	1	1	1	1	1	1	0	0	0	1
cpsm	1218357	Chlamydia psittaci M56	375	439	51	11.6173	7	0	0	0	0	0	0	0	0	0	0	0	0	0	0	0	0	0	0	0	0	1	1	1	1	1	1	0	0	0	1
cpsn	1050221	Chlamydia psittaci NJ1	378	439	54	12.3007	7	0	0	0	0	0	0	0	0	0	0	0	0	0	0	0	0	0	0	0	0	1	1	1	1	1	1	0	0	0	1
cpst	1218356	Chlamydia psittaci WS/RT/E30	375	439	51	11.6173	7	0	0	0	0	0	0	0	0	0	0	0	0	0	0	0	0	0	0	0	0	1	1	1	1	1	1	0	0	0	1
cpsv	1218355	Chlamydia psittaci VS225	378	439	54	12.3007	7	0	0	0	0	0	0	0	0	0	0	0	0	0	0	0	0	0	0	0	0	1	1	1	1	1	1	0	0	0	1
cpsw	1218358	Chlamydia psittaci WC	378	439	54	12.3007	7	0	0	0	0	0	0	0	0	0	0	0	0	0	0	0	0	0	0	0	0	1	1	1	1	1	1	0	0	0	1
cpt	182082	Chlamydophila pneumoniae TW-183	848	907	150	16.538	16	1	0	1	1	0	0	0	0	0	0	0	0	0	0	1	1	0	0	1	0	1	1	1	1	1	1	1	1	1	1
cpu	765874	Corynebacterium pseudotuberculosis FRC41	1386	1345	317	23.5688	22	1	1	1	0	1	0	1	1	0	1	0	1	1	0	1	1	0	0	1	0	1	1	1	1	1	1	1	1	1	1
cpv	353152	Cryptosporidium parvum Iowa II	510	571	137	23.993	13	1	0	1	0	0	0	0	0	0	1	0	0	0	0	0	1	0	0	0	0	1	1	1	1	1	1	1	1	0	1
cpw	222929	Coccidioides posadasii C735 delta SOWgp	1196	1110	176	15.8559	18	1	0	1	0	1	0	1	1	0	1	0	1	0	0	1	1	0	0	0	0	1	1	1	1	1	1	1	1	0	1
cpx	889513	Corynebacterium pseudotuberculosis I19	735	717	99	13.8075	12	1	0	0	0	0	0	0	0	0	0	0	0	1	0	0	1	0	0	0	0	1	1	1	1	1	1	1	1	0	1
cpy	357809	Clostridium phytofermentans ISDg	1529	1552	320	20.6186	22	1	1	1	1	1	0	1	1	0	1	0	1	1	0	1	1	0	0	1	0	1	1	1	1	1	1	1	1	0	1
cpz	935298	Corynebacterium pseudotuberculosis PAT10	738	715	137	19.1608	17	1	0	1	0	0	0	1	1	0	1	0	0	1	0	1	1	0	0	0	0	1	1	1	1	1	1	1	1	0	1
cqu	7176	Culex quinquefasciatus (southern house mosquito)	1235	1226	135	11.0114	13	1	0	0	0	1	0	0	0	0	0	0	0	1	0	0	1	0	0	0	0	1	1	1	1	1	1	1	1	0	1
cra	580047	Chlamydia trachomatis A2497	802	870	149	17.1264	12	1	0	0	0	0	0	0	0	0	0	0	0	0	0	0	1	0	0	0	0	1	1	1	1	1	1	1	1	1	1
crc	1202537	Candidatus Carsonella ruddii CS isolate Thao2000	131	209	14	6.69856	0	0	0	0	0	0	0	0	0	0	0	0	0	0	0	0	0	0	0	0	0	0	0	0	0	0	0	0	0	0	0
crd	662755	Corynebacterium resistens DSM 45100	1517	1524	285	18.7008	20	1	0	1	0	0	0	1	1	0	1	0	1	1	0	1	1	0	0	1	0	1	1	1	1	1	1	1	1	1	1
cre	3055	Chlamydomonas reinhardtii	1147	1076	126	11.71	12	0	1	0	0	0	0	0	0	0	0	0	0	1	0	0	0	0	0	1	0	1	1	1	1	1	1	1	1	0	1
crh	1202538	Candidatus Carsonella ruddii HC isolate Thao2000	134	213	14	6.57277	0	0	0	0	0	0	0	0	0	0	0	0	0	0	0	0	0	0	0	0	0	0	0	0	0	0	0	0	0	0	0
crn	208596	Carnobacterium sp. 17-4	1616	1654	314	18.9843	18	1	0	1	0	0	0	0	0	0	1	0	1	1	0	1	1	0	0	1	0	1	1	1	1	1	1	1	1	1	1
cro	637910	Citrobacter rodentium ICC168	2190	2059	447	21.7096	22	1	1	1	0	1	0	1	1	0	1	0	1	1	0	1	1	0	0	1	0	1	1	1	1	1	1	1	1	1	1
crp	387662	Candidatus Carsonella ruddii PV, endosymbiont of Pachypsylla venusta (hackberry petiole gall psyllid)	207	293	17	5.80205	0	0	0	0	0	0	0	0	0	0	0	0	0	0	0	0	0	0	0	0	0	0	0	0	0	0	0	0	0	0	0
crt	1202539	Candidatus Carsonella ruddii HT isolate Thao2000	123	207	14	6.76329	0	0	0	0	0	0	0	0	0	0	0	0	0	0	0	0	0	0	0	0	0	0	0	0	0	0	0	0	0	0	0
cru	1202536	Candidatus Carsonella ruddii CE isolate Thao2000	134	211	14	6.63507	0	0	0	0	0	0	0	0	0	0	0	0	0	0	0	0	0	0	0	0	0	0	0	0	0	0	0	0	0	0	0
crv	1202540	Candidatus Carsonella ruddii PC isolate NHV	115	201	14	6.96517	0	0	0	0	0	0	0	0	0	0	0	0	0	0	0	0	0	0	0	0	0	0	0	0	0	0	0	0	0	0	0
csa	290398	Chromohalobacter salexigens DSM 3043	1806	1762	343	19.4665	21	1	1	1	0	1	0	1	1	0	1	0	1	1	0	1	1	0	0	1	0	1	1	1	1	1	1	1	1	0	1
csc	351627	Caldicellulosiruptor saccharolyticus DSM 8903	1284	1282	317	24.727	22	1	1	1	1	0	0	1	1	0	1	0	1	1	0	1	1	0	0	1	0	1	1	1	1	1	1	1	1	1	1
csd	1121335	Clostridium stercorarium subsp. stercorarium DSM 8532	692	671	148	22.0566	11	0	0	0	0	0	0	1	1	0	0	0	0	0	0	1	0	0	0	0	0	1	1	1	1	1	1	1	0	0	1
cse	509190	Caulobacter segnis ATCC 21756	2040	2032	399	19.6358	22	1	1	1	0	1	0	1	1	0	1	0	1	1	0	1	1	0	0	1	0	1	1	1	1	1	1	1	1	1	1
csg	56107	Cylindrospermum stagnale PCC 7417	895	915	94	10.2732	10	0	0	0	0	0	0	0	0	0	0	0	0	1	0	0	0	0	0	0	0	1	1	1	1	1	1	1	1	0	1
csh	610130	Clostridium saccharolyticum WM1	1644	1637	339	20.7086	23	1	1	1	1	1	0	1	1	0	1	0	1	1	0	1	1	0	0	1	0	1	1	1	1	1	1	1	1	1	1
csk	1138308	Cronobacter sakazakii ES15	1242	1093	211	19.3047	18	1	0	1	0	1	0	1	1	0	1	0	1	0	0	1	1	0	0	0	0	1	1	1	1	1	1	1	1	0	1
csn	292563	Cyanobacterium stanieri PCC 7202	833	846	149	17.6123	17	1	0	1	0	0	0	1	1	0	1	0	1	0	0	1	1	0	0	0	0	1	1	1	1	1	1	1	1	0	1
cso	717608	Clostridium cf. saccharolyticum K10	621	642	64	9.96885	7	0	0	0	0	0	0	0	0	0	0	0	0	0	0	0	0	0	0	0	0	1	1	1	1	1	1	0	0	0	1
csr	931276	Clostridium saccharoperbutylacetonicum N1-4(HMT)	898	894	125	13.9821	10	0	0	0	0	0	0	0	0	0	0	0	0	1	0	0	0	0	0	0	0	1	1	1	1	1	1	1	1	0	1
css	1121335	Clostridium stercorarium subsp. stercorarium DSM 8532	698	673	98	14.5617	8	0	0	0	0	0	0	0	0	0	0	0	0	0	0	0	0	0	0	0	0	1	1	1	1	1	1	1	0	0	1
cst	499177	Clostridium sticklandii DSM 519	1494	1418	310	21.8618	21	1	1	1	0	1	0	1	1	0	1	0	1	0	0	1	1	0	0	1	0	1	1	1	1	1	1	1	1	1	1
csv	3659	Cucumis sativus (cucumber)	1391	1324	200	15.1057	19	1	0	1	0	1	0	1	1	0	1	0	1	1	0	1	1	0	0	0	0	1	1	1	1	1	1	1	1	0	1
csw	634464	Chlamydia trachomatis Sweden2	806	869	148	17.0311	12	1	0	0	0	0	0	0	0	0	0	0	0	0	0	0	1	0	0	0	0	1	1	1	1	1	1	1	1	1	1
csy	414004	Cenarchaeum symbiosum A	506	578	53	9.16955	8	0	0	0	0	0	0	0	0	0	0	0	0	0	0	0	0	0	0	0	0	1	1	1	0	1	1	1	1	0	1
csz	956149	Cronobacter sakazakii Sp291	1194	1065	209	19.6244	18	1	0	1	0	1	0	1	1	0	1	0	1	0	0	1	1	0	0	0	0	1	1	1	1	1	1	1	1	0	1
cta	315277	Chlamydia trachomatis A/HAR-13	836	895	167	18.6592	17	1	0	1	1	0	0	0	0	0	1	0	0	0	0	1	1	0	0	1	0	1	1	1	1	1	1	1	1	1	1
ctb	471472	Chlamydia trachomatis L2/434/Bu	839	908	161	17.7313	17	1	0	1	1	0	0	0	0	0	1	0	0	0	0	1	1	0	0	1	0	1	1	1	1	1	1	1	1	1	1
ctc	212717	Clostridium tetani E88	1494	1507	261	17.3192	16	1	0	1	0	1	0	0	0	0	1	0	0	0	0	1	1	0	0	1	0	1	1	1	1	1	1	1	1	0	1
ctd	759363	Chlamydia trachomatis D-EC	802	870	148	17.0115	12	1	0	0	0	0	0	0	0	0	0	0	0	0	0	0	1	0	0	0	0	1	1	1	1	1	1	1	1	1	1
cte	194439	Chlorobaculum tepidum TLS	1516	1523	280	18.3848	17	0	1	1	0	0	0	1	1	0	1	0	1	1	0	1	0	0	0	1	0	1	1	1	1	1	1	1	0	0	1
ctf	759364	Chlamydia trachomatis D-LC	802	870	148	17.0115	12	1	0	0	0	0	0	0	0	0	0	0	0	0	0	0	1	0	0	0	0	1	1	1	1	1	1	1	1	1	1
ctg	707183	Chlamydia trachomatis E/11023	809	872	160	18.3486	16	1	0	1	1	0	0	0	0	0	1	0	0	0	0	0	1	0	0	1	0	1	1	1	1	1	1	1	1	1	1
cth	203119	Clostridium thermocellum ATCC 27405	1420	1394	317	22.7403	23	1	1	1	1	1	0	1	1	0	1	0	1	1	0	1	1	0	0	1	0	1	1	1	1	1	1	1	1	1	1
cthe	251229	Chroococcidiopsis thermalis PCC 7203	995	1030	159	15.4369	15	1	0	1	0	0	0	1	1	0	1	0	1	0	0	1	1	0	0	0	0	1	1	1	1	1	1	0	0	0	1
cti	977880	Cupriavidus taiwanensis LMG 19424	2369	2302	439	19.0704	23	1	1	1	0	1	0	1	1	0	1	1	1	1	0	1	1	0	0	1	0	1	1	1	1	1	1	1	1	1	1
ctj	580049	Chlamydia trachomatis	809	872	160	18.3486	16	1	0	1	1	0	0	0	0	0	1	0	0	0	0	0	1	0	0	1	0	1	1	1	1	1	1	1	1	1	1
ctk	707184	Chlamydia trachomatis E/150	809	872	160	18.3486	16	1	0	1	1	0	0	0	0	0	1	0	0	0	0	0	1	0	0	1	0	1	1	1	1	1	1	1	1	1	1
ctl	471473	Chlamydia trachomatis L2b/UCH-1/proctitis	839	908	161	17.7313	17	1	0	1	1	0	0	0	0	0	1	0	0	0	0	1	1	0	0	1	0	1	1	1	1	1	1	1	1	1	1
ctla	1071779	Chlamydia trachomatis L2b/Ams2	807	869	160	18.412	16	1	0	1	1	0	0	0	0	0	1	0	0	0	0	0	1	0	0	1	0	1	1	1	1	1	1	1	1	1	1
ctlb	1071777	Chlamydia trachomatis L2b/795	807	869	160	18.412	16	1	0	1	1	0	0	0	0	0	1	0	0	0	0	0	1	0	0	1	0	1	1	1	1	1	1	1	1	1	1
ctlc	1075085	Chlamydia trachomatis L2b/Canada1	807	869	160	18.412	16	1	0	1	1	0	0	0	0	0	1	0	0	0	0	0	1	0	0	1	0	1	1	1	1	1	1	1	1	1	1
ctlf	1262673	Chlamydia trachomatis L2/434/Bu(f)	603	730	81	11.0959	1	0	0	0	0	0	0	0	0	0	0	0	0	0	0	0	0	0	0	0	0	0	0	0	0	0	0	0	0	1	0
ctli	1263406	Chlamydia trachomatis L2/434/Bu(i)	603	730	81	11.0959	1	0	0	0	0	0	0	0	0	0	0	0	0	0	0	0	0	0	0	0	0	0	0	0	0	0	0	0	0	1	0
ctlj	1071770	Chlamydia trachomatis L1/115	807	869	160	18.412	16	1	0	1	1	0	0	0	0	0	1	0	0	0	0	0	1	0	0	1	0	1	1	1	1	1	1	1	1	1	1
ctll	1071769	Chlamydia trachomatis L1/440/LN	807	869	160	18.412	16	1	0	1	1	0	0	0	0	0	1	0	0	0	0	0	1	0	0	1	0	1	1	1	1	1	1	1	1	1	1
ctlm	1071780	Chlamydia trachomatis L2b/Ams3	807	869	160	18.412	16	1	0	1	1	0	0	0	0	0	1	0	0	0	0	0	1	0	0	1	0	1	1	1	1	1	1	1	1	1	1
ctln	1075086	Chlamydia trachomatis L2b/Canada2	807	869	160	18.412	16	1	0	1	1	0	0	0	0	0	1	0	0	0	0	0	1	0	0	1	0	1	1	1	1	1	1	1	1	1	1
ctlq	1071773	Chlamydia trachomatis L2b/8200/07	807	869	160	18.412	16	1	0	1	1	0	0	0	0	0	1	0	0	0	0	0	1	0	0	1	0	1	1	1	1	1	1	1	1	1	1
ctls	1071781	Chlamydia trachomatis L2b/Ams4	807	869	160	18.412	16	1	0	1	1	0	0	0	0	0	1	0	0	0	0	0	1	0	0	1	0	1	1	1	1	1	1	1	1	1	1
ctlx	1071771	Chlamydia trachomatis L1/224	807	869	160	18.412	16	1	0	1	1	0	0	0	0	0	1	0	0	0	0	0	1	0	0	1	0	1	1	1	1	1	1	1	1	1	1
ctlz	1071782	Chlamydia trachomatis L2b/Ams5	807	869	160	18.412	16	1	0	1	1	0	0	0	0	0	1	0	0	0	0	0	1	0	0	1	0	1	1	1	1	1	1	1	1	1	1
ctm	981222	Candidatus Chloracidobacterium thermophilum B	1729	1738	286	16.4557	20	1	1	1	0	1	0	0	0	0	1	0	1	1	0	1	1	0	0	1	0	1	1	1	1	1	1	1	1	1	1
ctn	707187	Chlamydia trachomatis G/11074	809	872	160	18.3486	16	1	0	1	1	0	0	0	0	0	1	0	0	0	0	0	1	0	0	1	0	1	1	1	1	1	1	1	1	1	1
cto	887712	Chlamydia trachomatis L2c	808	871	160	18.3697	16	1	0	1	1	0	0	0	0	0	1	0	0	0	0	0	1	0	0	1	0	1	1	1	1	1	1	1	1	1	1
ctp	294747	Candida tropicalis MYA-3404	1112	1026	161	15.692	18	1	0	1	0	1	0	1	1	0	1	0	1	0	0	1	1	0	0	0	0	1	1	1	1	1	1	1	1	0	1
ctq	707186	Chlamydia trachomatis G/11222	807	871	148	16.992	12	1	0	0	0	0	0	0	0	0	0	0	0	0	0	0	1	0	0	0	0	1	1	1	1	1	1	1	1	1	1
ctr	272561	Chlamydia trachomatis D/UW-3/CX	833	905	161	17.7901	17	1	0	1	1	0	0	0	0	0	1	0	0	0	0	1	1	0	0	1	0	1	1	1	1	1	1	1	1	1	1
ctra	1260223	Chlamydia trachomatis IU888	804	866	148	17.0901	12	1	0	0	0	0	0	0	0	0	0	0	0	0	0	0	1	0	0	0	0	1	1	1	1	1	1	1	1	1	1
ctrb	596777	Chlamydia trachomatis E/Bour	807	869	148	17.0311	12	1	0	0	0	0	0	0	0	0	0	0	0	0	0	0	1	0	0	0	0	1	1	1	1	1	1	1	1	1	1
ctrd	1071756	Chlamydia trachomatis D/SotonD1	807	869	148	17.0311	12	1	0	0	0	0	0	0	0	0	0	0	0	0	0	0	1	0	0	0	0	1	1	1	1	1	1	1	1	1	1
ctre	1071760	Chlamydia trachomatis E/SotonE4	807	869	148	17.0311	12	1	0	0	0	0	0	0	0	0	0	0	0	0	0	0	1	0	0	0	0	1	1	1	1	1	1	1	1	1	1
ctrf	1071764	Chlamydia trachomatis F/SotonF3	807	869	148	17.0311	12	1	0	0	0	0	0	0	0	0	0	0	0	0	0	0	1	0	0	0	0	1	1	1	1	1	1	1	1	1	1
ctrg	1071765	Chlamydia trachomatis G/SotonG1	807	869	148	17.0311	12	1	0	0	0	0	0	0	0	0	0	0	0	0	0	0	1	0	0	0	0	1	1	1	1	1	1	1	1	1	1
ctrh	1071766	Chlamydia trachomatis Ia/SotonIa1	807	869	148	17.0311	12	1	0	0	0	0	0	0	0	0	0	0	0	0	0	0	1	0	0	0	0	1	1	1	1	1	1	1	1	1	1
ctri	1260222	Chlamydia trachomatis IU824	804	866	148	17.0901	12	1	0	0	0	0	0	0	0	0	0	0	0	0	0	0	1	0	0	0	0	1	1	1	1	1	1	1	1	1	1
ctrj	1071767	Chlamydia trachomatis Ia/SotonIa3	807	869	148	17.0311	12	1	0	0	0	0	0	0	0	0	0	0	0	0	0	0	1	0	0	0	0	1	1	1	1	1	1	1	1	1	1
ctrk	1071768	Chlamydia trachomatis K/SotonK1	807	869	148	17.0311	12	1	0	0	0	0	0	0	0	0	0	0	0	0	0	0	1	0	0	0	0	1	1	1	1	1	1	1	1	1	1
ctrl	1071775	Chlamydia trachomatis L2b/LST	807	869	148	17.0311	12	1	0	0	0	0	0	0	0	0	0	0	0	0	0	0	1	0	0	0	0	1	1	1	1	1	1	1	1	1	1
ctrm	1071778	Chlamydia trachomatis L2b/Ams1	807	869	148	17.0311	12	1	0	0	0	0	0	0	0	0	0	0	0	0	0	0	1	0	0	0	0	1	1	1	1	1	1	1	1	1	1
ctrn	1071783	Chlamydia trachomatis L3/404/LN	807	869	148	17.0311	12	1	0	0	0	0	0	0	0	0	0	0	0	0	0	0	1	0	0	0	0	1	1	1	1	1	1	1	1	1	1
ctro	1071757	Chlamydia trachomatis D/SotonD5	807	869	148	17.0311	12	1	0	0	0	0	0	0	0	0	0	0	0	0	0	0	1	0	0	0	0	1	1	1	1	1	1	1	1	1	1
ctrp	1075087	Chlamydia trachomatis L1/1322/p2	807	869	148	17.0311	12	1	0	0	0	0	0	0	0	0	0	0	0	0	0	0	1	0	0	0	0	1	1	1	1	1	1	1	1	1	1
ctrq	1071753	Chlamydia trachomatis A/363	807	869	148	17.0311	12	1	0	0	0	0	0	0	0	0	0	0	0	0	0	0	1	0	0	0	0	1	1	1	1	1	1	1	1	1	1
ctrr	1071772	Chlamydia trachomatis L2/25667R	807	869	148	17.0311	12	1	0	0	0	0	0	0	0	0	0	0	0	0	0	0	1	0	0	0	0	1	1	1	1	1	1	1	1	1	1
ctrs	1071761	Chlamydia trachomatis E/SotonE8	807	869	148	17.0311	12	1	0	0	0	0	0	0	0	0	0	0	0	0	0	0	1	0	0	0	0	1	1	1	1	1	1	1	1	1	1
ctrt	1071758	Chlamydia trachomatis D/SotonD6	807	869	148	17.0311	12	1	0	0	0	0	0	0	0	0	0	0	0	0	0	0	1	0	0	0	0	1	1	1	1	1	1	1	1	1	1
ctru	1071774	Chlamydia trachomatis L2b/UCH-2	807	869	148	17.0311	12	1	0	0	0	0	0	0	0	0	0	0	0	0	0	0	1	0	0	0	0	1	1	1	1	1	1	1	1	1	1
ctrv	1071776	Chlamydia trachomatis L2b/CV204	807	869	148	17.0311	12	1	0	0	0	0	0	0	0	0	0	0	0	0	0	0	1	0	0	0	0	1	1	1	1	1	1	1	1	1	1
ctrx	1071754	Chlamydia trachomatis A/5291	807	869	148	17.0311	12	1	0	0	0	0	0	0	0	0	0	0	0	0	0	0	1	0	0	0	0	1	1	1	1	1	1	1	1	1	1
ctrz	1071755	Chlamydia trachomatis A/7249	807	869	148	17.0311	12	1	0	0	0	0	0	0	0	0	0	0	0	0	0	0	1	0	0	0	0	1	1	1	1	1	1	1	1	1	1
cts	517418	Chloroherpeton thalassium ATCC 35110	1438	1394	255	18.2927	17	0	1	1	0	0	0	1	1	0	1	0	1	1	0	1	0	0	0	1	0	1	1	1	1	1	1	1	0	0	1
ctt	688245	Comamonas testosteroni CNB-2	1161	1156	172	14.8789	16	1	0	1	0	0	0	1	1	0	1	0	1	0	0	1	1	0	0	0	0	1	1	1	1	1	1	0	1	0	1
ctu	693216	Cronobacter turicensis z3032	2274	2143	415	19.3654	21	1	0	1	0	1	0	1	1	0	1	0	1	1	0	1	1	0	0	1	0	1	1	1	1	1	1	1	1	1	1
ctv	718219	Chlamydia trachomatis G/9301	809	872	160	18.3486	16	1	0	1	1	0	0	0	0	0	1	0	0	0	0	0	1	0	0	1	0	1	1	1	1	1	1	1	1	1	1
ctw	707185	Chlamydia trachomatis G/9768	809	872	160	18.3486	16	1	0	1	1	0	0	0	0	0	1	0	0	0	0	0	1	0	0	1	0	1	1	1	1	1	1	1	1	1	1
ctx	637887	Clostridium thermocellum DSM 1313	712	683	147	21.5227	14	0	0	1	0	0	0	1	1	0	1	0	0	0	0	1	0	0	0	0	0	1	1	1	1	1	1	1	1	0	1
cty	580047	Chlamydia trachomatis A2497	809	872	148	16.9725	12	1	0	0	0	0	0	0	0	0	0	0	0	0	0	0	1	0	0	0	0	1	1	1	1	1	1	1	1	1	1
ctz	672161	Chlamydia trachomatis B/TZ1A828/OT	809	872	148	16.9725	12	1	0	0	0	0	0	0	0	0	0	0	0	0	0	0	1	0	0	0	0	1	1	1	1	1	1	1	1	1	1
cua	1267754	Corynebacterium urealyticum DSM 7111	687	706	117	16.5722	14	0	0	1	0	0	0	1	1	0	1	0	0	0	0	1	1	0	0	0	0	1	1	1	1	1	1	0	1	0	1
cuc	945711	Corynebacterium ulcerans 809	746	719	132	18.3588	16	0	0	1	0	0	0	1	1	0	1	0	0	1	0	1	1	0	0	0	0	1	1	1	1	1	1	1	1	0	1
cue	996634	Corynebacterium ulcerans 0102	745	718	132	18.3844	16	0	0	1	0	0	0	1	1	0	1	0	0	1	0	1	1	0	0	0	0	1	1	1	1	1	1	1	1	0	1
cul	945712	Corynebacterium ulcerans BR-AD22	1409	1381	315	22.8096	22	1	1	1	0	1	0	1	1	0	1	0	1	1	0	1	1	0	0	1	0	1	1	1	1	1	1	1	1	1	1
cur	504474	Corynebacterium urealyticum DSM 7109	1368	1352	260	19.2308	19	1	0	1	0	0	0	1	1	0	1	0	1	1	0	1	1	0	0	1	0	1	1	1	1	1	1	1	1	0	1
cva	858619	Corynebacterium variabile DSM 44702	1607	1564	329	21.0358	20	1	0	1	0	0	0	1	1	0	1	0	1	1	0	1	1	0	0	1	0	1	1	1	1	1	1	1	1	1	1
cvi	243365	Chromobacterium violaceum ATCC 12472	2069	2015	382	18.9578	23	1	1	1	0	1	0	1	1	1	1	0	1	1	0	1	1	0	0	1	0	1	1	1	1	1	1	1	1	1	1
cwo	469383	Conexibacter woesei DSM 14684	1935	1919	379	19.7499	22	1	1	1	1	1	0	1	1	0	1	0	1	1	0	1	1	0	0	1	0	1	1	1	1	1	1	1	1	0	1
cya	321327	Synechococcus sp. JA-3-3Ab (Cyanobacteria bacterium Yellowstone A-Prime)	1519	1503	293	19.4943	22	1	1	1	1	0	0	1	1	0	1	0	1	1	0	1	1	0	0	1	0	1	1	1	1	1	1	1	1	1	1
cyb	321332	Synechococcus sp. JA-2-3B'a(2-13) (Cyanobacteria bacterium Yellowstone B-Prime)	825	839	98	11.6806	9	0	0	0	0	0	0	0	0	0	0	0	0	1	0	0	0	0	0	0	0	1	1	1	1	1	1	1	0	0	1
cyc	65393	Cyanothece sp. PCC 7424	1700	1625	352	21.6615	23	1	1	1	1	0	0	1	1	0	1	0	1	1	0	1	1	0	1	1	0	1	1	1	1	1	1	1	1	1	1
cyh	395962	Cyanothece sp. PCC 8802	1712	1686	367	21.7675	22	1	0	1	1	0	0	1	1	0	1	0	1	1	0	1	1	0	1	1	0	1	1	1	1	1	1	1	1	1	1
cyj	497965	Cyanothece sp. PCC 7822	1766	1720	378	21.9767	25	1	1	1	1	0	0	1	1	0	1	1	1	1	0	1	1	1	1	1	0	1	1	1	1	1	1	1	1	1	1
cyn	395961	Cyanothece sp. PCC 7425	1795	1735	335	19.3084	24	1	1	1	1	0	0	1	1	0	1	1	1	1	0	1	1	1	0	1	0	1	1	1	1	1	1	1	1	1	1
cyp	41431	Cyanothece sp. PCC 8801	1792	1745	352	20.1719	22	1	0	1	1	0	0	1	1	0	1	0	1	1	0	1	1	0	1	1	0	1	1	1	1	1	1	1	1	1	1
cyq	385025	Cycloclasticus sp. P1	850	893	142	15.9015	18	1	0	1	0	0	0	1	1	0	1	0	1	1	0	1	1	0	0	0	0	1	1	1	1	1	1	1	1	0	1
cyt	43989	Cyanothece sp. ATCC 51142	940	947	153	16.1563	13	0	0	1	0	0	0	1	1	0	1	0	1	0	0	1	0	0	0	0	0	1	1	1	1	1	1	0	0	0	1
cyu	713887	Cyanobacterium UCYN-A	1108	1217	132	10.8463	10	0	0	0	0	0	0	0	0	0	0	0	0	0	0	1	1	0	0	1	0	1	0	1	1	1	1	1	0	0	1
dac	398578	Delftia acidovorans SPH-1	2200	2108	437	20.7306	24	1	1	1	0	1	0	1	1	0	1	1	1	1	0	1	1	1	1	1	0	1	1	1	1	1	1	1	1	0	1
dae	485916	Desulfotomaculum acetoxidans DSM 771	1461	1427	282	19.7617	23	1	1	1	1	0	0	1	1	0	1	1	1	1	0	1	1	0	0	1	0	1	1	1	1	1	1	1	1	1	1
daf	690850	Desulfovibrio africanus Walvis Bay	766	758	152	20.0528	17	1	0	1	0	1	0	1	1	0	1	0	0	0	0	1	1	0	0	0	0	1	1	1	1	1	1	1	1	0	1
dai	646529	Desulfosporosinus acidiphilus SJ4	889	863	173	20.0463	16	1	0	1	0	0	0	1	1	0	1	0	0	0	0	1	1	0	0	0	0	1	1	1	1	1	1	1	1	0	1
dak	589865	Desulfurivibrio alkaliphilus AHT2	1358	1333	297	22.2806	23	1	0	1	1	1	0	1	1	0	1	1	1	1	0	1	1	0	0	1	0	1	1	1	1	1	1	1	1	1	1
dal	439235	Desulfatibacillum alkenivorans AK-01	1724	1673	332	19.8446	23	1	1	1	1	0	0	1	1	0	1	1	1	1	0	1	1	1	0	1	0	1	1	1	1	1	1	1	1	0	1
dan	7217	Drosophila ananassae	1200	1169	181	15.4833	18	1	0	1	0	1	0	0	0	0	1	1	1	1	0	1	1	0	0	0	0	1	1	1	1	1	1	1	1	0	1
dao	880072	Desulfobacca acetoxidans DSM 11109	1520	1543	329	21.3221	23	1	0	1	1	1	0	1	1	0	1	1	1	1	0	1	1	0	0	1	0	1	1	1	1	1	1	1	1	1	1
dap	522772	Denitrovibrio acetiphilus DSM 12809	1383	1356	267	19.6903	19	0	0	1	1	1	0	1	1	0	1	1	1	1	0	1	1	0	0	0	0	1	1	1	1	1	1	1	0	0	1
dar	159087	Dechloromonas aromatica RCB	1919	1867	329	17.6219	20	1	0	1	0	0	0	1	1	0	1	0	1	1	0	1	1	1	0	1	0	1	1	1	1	1	1	0	1	1	1
das	643562	Desulfovibrio aespoeensis Aspo-2	1459	1413	321	22.7176	21	1	0	1	1	1	0	1	1	0	1	1	1	1	0	1	1	0	0	0	0	1	1	1	1	1	1	1	1	0	1
dat	177437	Desulfobacterium autotrophicum HRM2	1826	1809	358	19.7899	23	1	0	1	0	1	0	1	1	0	1	1	1	1	0	1	1	1	0	1	0	1	1	1	1	1	1	1	1	1	1
dau	477974	Candidatus Desulforudis audaxviator MP104C	651	653	125	19.1424	14	0	0	1	0	0	0	1	1	0	1	0	0	0	0	1	1	0	0	0	0	1	1	1	1	1	1	1	0	0	1
dba	525897	Desulfomicrobium baculatum DSM 4028	1505	1442	334	23.1623	23	1	1	1	1	0	0	1	1	0	1	1	1	1	0	1	1	1	0	1	0	1	1	1	1	1	1	1	1	0	1
dbr	644282	Desulfarculus baarsii DSM 2075	1608	1537	306	19.9089	24	1	1	1	1	1	0	1	1	0	1	1	1	1	0	1	1	0	0	1	0	1	1	1	1	1	1	1	1	1	1
dca	868595	Desulfotomaculum carboxydivorans CO-1-SRB	1505	1424	340	23.8764	23	1	1	1	1	0	0	1	1	0	1	1	1	1	0	1	1	0	0	1	0	1	1	1	1	1	1	1	1	1	1
dda	579405	Dickeya dadantii Ech703	2205	2083	479	22.9957	23	1	0	1	0	0	0	1	1	0	1	1	1	1	0	1	1	1	1	1	0	1	1	1	1	1	1	1	1	1	1
ddc	590409	Dickeya dadantii Ech586	2098	1993	473	23.7331	24	1	1	1	0	1	0	1	1	0	1	1	1	1	0	1	1	0	1	1	0	1	1	1	1	1	1	1	1	1	1
ddd	198628	Dickeya dadantii 3937	2189	2081	443	21.2878	21	1	0	1	0	0	0	1	1	0	1	1	1	1	0	1	1	0	0	1	0	1	1	1	1	1	1	1	1	1	1
dde	207559	Desulfovibrio alaskensis G20	1674	1658	319	19.24	23	1	0	1	1	1	0	1	1	0	1	1	1	1	0	1	1	0	0	1	0	1	1	1	1	1	1	1	1	1	1
ddf	639282	Deferribacter desulfuricans SSM1	1400	1442	274	19.0014	22	1	1	1	1	1	0	1	1	0	1	0	1	1	0	1	1	0	0	1	0	1	1	1	1	1	1	1	1	0	1
ddh	756499	Desulfitobacterium dehalogenans ATCC 51507	844	806	158	19.603	14	0	0	1	0	0	0	1	1	0	1	0	0	0	0	1	1	0	0	0	0	1	1	1	1	1	1	1	0	0	1
ddi	352472	Dictyostelium discoideum (cellular slime mold)	924	922	113	12.256	12	1	0	0	0	0	0	0	0	0	0	0	0	1	0	0	1	0	0	0	0	1	1	1	1	1	1	1	1	0	1
ddl	871963	Desulfitobacterium dichloroeliminans LMG P-21439	778	753	166	22.0452	16	0	0	1	0	0	0	1	1	0	1	1	1	0	0	1	1	0	0	0	0	1	1	1	1	1	1	1	0	0	1
ddn	641491	Desulfovibrio desulfuricans ND132	1484	1412	310	21.9547	21	1	0	1	1	1	0	1	1	0	1	1	1	1	0	1	1	0	0	0	0	1	1	1	1	1	1	1	1	0	1
ddr	546414	Deinococcus deserti VCD115	2076	1984	403	20.3125	24	1	1	1	0	1	0	1	1	0	1	1	1	1	0	1	1	1	0	1	0	1	1	1	1	1	1	1	1	1	1
dds	525146	Desulfovibrio desulfuricans subsp. desulfuricans ATCC 27774	753	744	105	14.1129	11	1	0	0	0	0	0	0	0	0	0	0	0	0	0	0	1	0	0	0	0	1	1	1	1	1	1	1	1	0	1
deb	216389	Dehalococcoides sp. BAV1	946	996	241	24.1968	22	1	1	1	1	1	0	1	1	0	1	0	1	1	0	1	1	0	0	1	0	1	1	1	1	1	1	1	1	0	1
dec	1131462	Dehalobacter sp. CF	706	683	82	12.0059	8	0	0	0	0	0	0	0	0	0	0	0	0	0	0	0	0	0	0	0	0	1	1	1	1	1	1	1	0	0	1
ded	1147129	Dehalobacter sp. DCA	701	677	82	12.1123	8	0	0	0	0	0	0	0	0	0	0	0	0	0	0	0	0	0	0	0	0	1	1	1	1	1	1	1	0	0	1
deg	633145	Dehalococcoides sp. GT	921	935	210	22.4599	18	1	1	0	0	1	0	1	1	0	0	0	1	1	0	1	1	0	0	1	0	1	1	1	1	1	1	0	1	0	1
deh	255470	Dehalococcoides sp. CBDB1	985	1016	235	23.1299	22	1	1	1	1	1	0	1	1	0	1	0	1	1	0	1	1	0	0	1	0	1	1	1	1	1	1	1	1	0	1
del	742013	Delftia sp. Cs1-4	2283	2189	415	18.9584	23	1	0	1	1	1	0	1	1	0	1	1	1	1	0	1	1	1	0	1	0	1	1	1	1	1	1	1	1	0	1
der	7220	Drosophila erecta	1204	1170	175	14.9573	18	1	0	1	0	1	0	0	0	0	1	1	1	1	0	1	1	0	0	0	0	1	1	1	1	1	1	1	1	0	1
det	243164	Dehalococcoides ethenogenes 195	971	1006	216	21.4712	21	1	1	1	1	0	0	1	1	0	1	0	1	1	0	1	1	0	0	1	0	1	1	1	1	1	1	1	1	0	1
dev	311424	Dehalococcoides sp. VS	935	964	215	22.3029	21	1	1	1	1	1	0	1	1	0	1	0	1	1	0	1	1	0	0	1	0	1	1	1	1	1	1	0	1	0	1
dfd	768672	Desulfurococcus fermentans DSM 16532	364	476	65	13.6555	6	0	0	0	0	0	0	0	0	0	0	0	0	0	0	0	0	0	0	0	0	1	1	1	0	1	1	0	0	0	1
dfe	471854	Dyadobacter fermentans DSM 18053	1892	1848	374	20.2381	19	0	1	1	0	0	0	1	1	0	1	1	1	1	0	1	1	0	0	1	0	1	1	1	1	1	1	1	0	0	1
dge	319795	Deinococcus geothermalis DSM 11300	1808	1700	315	18.5294	23	1	1	1	0	1	0	1	1	0	1	1	1	1	0	1	1	0	0	1	0	1	1	1	1	1	1	1	1	1	1
dgo	745776	Deinococcus gobiensis I-0	994	921	167	18.1325	19	1	0	1	0	0	0	1	1	0	1	1	1	1	0	1	1	0	0	0	0	1	1	1	1	1	1	1	1	0	1
dgr	7222	Drosophila grimshawi	1203	1170	169	14.4444	18	1	0	1	0	1	0	0	0	0	1	1	1	1	0	1	1	0	0	0	0	1	1	1	1	1	1	1	1	0	1
dha	284592	Debaryomyces hansenii CBS767	1155	1062	173	16.29	19	1	0	1	0	1	0	1	1	0	1	1	1	0	0	1	1	0	0	0	0	1	1	1	1	1	1	1	1	0	1
dhd	272564	Desulfitobacterium hafniense DCB-2	1770	1681	340	20.2261	24	1	1	1	1	1	0	1	1	0	1	1	1	1	0	1	1	0	0	1	0	1	1	1	1	1	1	1	1	1	1
dhy	1121451	Desulfovibrio hydrothermalis AM13 = DSM 14728	782	765	153	20	18	1	0	1	0	0	0	1	1	0	1	1	1	0	0	1	1	0	0	0	0	1	1	1	1	1	1	1	1	0	1
dia	535289	Acidovorax ebreus TPSY	1896	1839	315	17.1289	19	1	0	1	0	0	0	1	1	0	1	0	1	1	0	1	1	0	0	1	0	1	1	1	1	1	1	1	1	0	1
din	653733	Desulfurispirillum indicum S5	1413	1420	250	17.6056	19	1	0	1	0	0	0	1	1	0	1	1	1	1	0	1	1	0	0	0	0	1	1	1	1	1	1	1	1	0	1
dka	490899	Desulfurococcus kamchatkensis 1221n	682	833	149	17.8872	13	0	0	1	0	0	0	0	0	0	1	1	1	0	0	1	0	0	0	1	0	1	1	1	1	1	1	0	0	0	1
dku	760568	Desulfotomaculum kuznetsovii DSM 6115	1598	1562	297	19.0141	22	1	1	1	1	0	0	1	1	0	1	1	1	1	0	1	1	0	0	1	0	1	1	1	1	1	1	1	1	0	1
dly	552811	Dehalogenimonas lykanthroporepellens BL-DC-9	991	995	227	22.8141	19	1	1	0	0	1	0	1	1	0	0	0	1	1	0	1	1	0	0	1	0	1	1	1	1	1	1	0	1	1	1
dma	573370	Desulfovibrio magneticus RS-1	1603	1554	321	20.6564	23	1	1	1	1	0	0	1	1	0	1	1	1	1	0	1	1	0	0	1	0	1	1	1	1	1	1	1	1	1	1
dmc	1193806	Dehalococcoides mccartyi BTF08	477	506	81	16.0079	7	0	0	0	0	0	0	0	0	0	0	0	0	0	0	0	0	0	0	0	0	1	1	1	1	1	1	0	0	0	1
dmd	1193807	Dehalococcoides mccartyi DCMB5	483	515	81	15.7282	7	0	0	0	0	0	0	0	0	0	0	0	0	0	0	0	0	0	0	0	0	1	1	1	1	1	1	0	0	0	1
dme	7227	Drosophila melanogaster (fruit fly)	3196	2841	1401	49.3136	30	1	1	1	1	1	1	1	1	1	1	1	1	1	1	1	1	1	1	1	1	1	1	1	1	1	1	1	1	1	1
dmi	768704	Desulfosporosinus meridiei DSM 13257	855	821	144	17.5396	14	0	0	1	0	0	0	1	1	0	1	0	0	0	0	1	1	0	0	0	0	1	1	1	1	1	1	1	0	0	1
dmo	7230	Drosophila mojavensis	1203	1170	145	12.3932	13	0	0	1	0	0	0	0	0	0	1	0	0	1	0	1	1	0	0	0	0	1	1	1	1	1	1	1	0	0	1
dmr	709986	Deinococcus maricopensis DSM 21211	1890	1829	329	17.988	24	1	1	1	0	1	0	1	1	0	1	1	1	1	0	1	1	1	0	1	0	1	1	1	1	1	1	1	1	1	1
dmu	765177	Desulfurococcus mucosus DSM 2162	622	710	124	17.4648	8	0	0	0	0	0	0	0	0	0	0	0	0	0	0	0	0	0	0	0	0	1	1	1	1	1	1	1	0	0	1
dno	246195	Dichelobacter nodosus VCS1703A	1077	1180	147	12.4576	11	0	0	1	0	0	0	0	0	0	1	0	1	0	0	0	0	0	0	0	0	1	1	1	1	1	1	1	0	0	1
dol	96561	Desulfococcus oleovorans Hxd3	1624	1617	292	18.0581	22	1	1	1	1	0	0	1	1	0	1	1	1	1	0	1	1	0	0	1	0	1	1	1	1	1	1	1	1	0	1
dor	768706	Desulfosporosinus orientis DSM 765	1851	1787	363	20.3134	25	1	1	1	1	1	0	1	1	0	1	1	1	1	0	1	1	1	0	1	0	1	1	1	1	1	1	1	1	1	1
dosa	39947	Oryza sativa japonica (Japanese rice) (gene model taken from RAPDB)	1386	1287	213	16.5501	20	1	0	1	0	1	0	1	1	0	1	1	1	1	0	1	1	0	0	0	0	1	1	1	1	1	1	1	1	0	1
dpd	937777	Deinococcus peraridilitoris DSM 19664	995	957	189	19.7492	19	1	0	1	0	0	0	1	1	0	1	1	1	1	0	1	1	0	0	0	0	1	1	1	1	1	1	1	1	0	1
dpe	7234	Drosophila persimilis	1173	1149	137	11.9234	13	1	0	0	0	1	0	0	0	0	0	0	0	1	0	0	1	0	0	0	0	1	1	1	1	1	1	1	1	0	1
dpi	1322246	Desulfovibrio piezophilus C1TLV30	746	737	154	20.8955	18	1	0	1	0	0	0	1	1	0	1	1	1	0	0	1	1	0	0	0	0	1	1	1	1	1	1	1	1	0	1
dpo	46245	Drosophila pseudoobscura pseudoobscura	1201	1178	138	11.7148	13	1	0	0	0	1	0	0	0	0	0	0	0	1	0	0	1	0	0	0	0	1	1	1	1	1	1	1	1	0	1
dpp	5786	Dictyostelium purpureum (cellular slime mold)	924	919	138	15.0163	17	1	0	1	0	0	0	0	0	0	1	1	1	1	0	1	1	0	0	0	0	1	1	1	1	1	1	1	1	0	1
dpr	577650	Desulfobulbus propionicus DSM 2032	1650	1627	279	17.1481	19	0	0	1	1	0	0	1	1	0	1	1	1	1	0	1	0	0	0	1	0	1	1	1	1	1	1	1	0	1	1
dps	177439	Desulfotalea psychrophila LSv54	1580	1536	298	19.401	23	1	0	1	1	1	0	1	1	0	1	1	1	1	0	1	1	1	0	1	0	1	1	1	1	1	1	1	1	0	1
dpt	693977	Deinococcus proteolyticus MRP	1685	1654	297	17.9565	20	1	0	1	0	0	0	1	1	0	1	0	1	1	0	1	1	0	0	1	0	1	1	1	1	1	1	1	1	1	1
dra	243230	Deinococcus radiodurans R1	1807	1739	315	18.1139	25	1	1	1	0	1	0	1	1	1	1	1	1	1	0	1	1	1	0	1	0	1	1	1	1	1	1	1	1	1	1
dre	7955	Danio rerio (zebrafish)	1731	1614	165	10.223	11	0	1	0	0	0	0	0	0	0	0	0	0	0	0	0	0	0	0	1	0	1	1	1	1	1	1	1	1	0	1
drm	349161	Desulfotomaculum reducens MI-1	1546	1458	307	21.0562	24	1	1	1	1	1	0	1	1	0	1	1	1	1	0	1	1	0	0	1	0	1	1	1	1	1	1	1	1	1	1
drt	485915	Desulfohalobium retbaense DSM 5692	1425	1394	300	21.5208	21	1	0	1	1	0	0	1	1	0	1	1	1	1	0	1	1	0	0	1	0	1	1	1	1	1	1	1	1	0	1
dru	696281	Desulfotomaculum ruminis DSM 2154	1352	1303	290	22.2563	21	1	0	1	0	1	0	1	1	0	1	1	1	1	0	1	1	0	0	0	0	1	1	1	1	1	1	1	1	1	1
dsa	526222	Desulfovibrio salexigens DSM 2638	1574	1512	344	22.7513	24	1	1	1	1	1	0	1	1	0	1	1	1	1	0	1	1	1	0	1	0	1	1	1	1	1	1	1	1	0	1
dse	7238	Drosophila sechellia	1190	1161	138	11.8863	13	1	0	0	0	1	0	0	0	0	0	0	0	1	0	0	1	0	0	0	0	1	1	1	1	1	1	1	1	0	1
dsf	1167006	Desulfocapsa sulfexigens DSM 10523	810	823	151	18.3475	17	0	0	1	0	0	0	1	1	0	1	1	1	0	0	1	1	0	0	0	0	1	1	1	1	1	1	1	1	0	1
dsh	398580	Dinoroseobacter shibae DFL 12	1204	1154	189	16.3778	20	1	0	1	0	1	0	1	1	0	1	1	1	1	0	1	1	0	0	0	0	1	1	1	1	1	1	1	1	0	1
dsi	7240	Drosophila simulans	1165	1143	127	11.1111	10	0	0	0	0	0	0	0	0	0	0	0	0	1	0	0	0	0	0	0	0	1	1	1	1	1	1	1	1	0	1
dsl	13035	Dactylococcopsis salina PCC 8305	799	835	89	10.6587	9	1	0	0	0	0	0	0	0	0	0	0	0	0	0	0	1	0	0	0	0	1	1	1	1	1	1	0	0	0	1
dsu	640081	Dechlorosoma suillum PS	1756	1735	309	17.8098	21	1	0	1	0	1	0	1	1	0	1	0	1	1	0	1	1	1	0	1	0	1	1	1	1	1	1	1	1	0	1
dsy	138119	Desulfitobacterium hafniense Y51	1321	1228	280	22.8013	23	1	0	1	1	1	0	1	1	0	1	1	1	1	0	1	1	0	0	1	0	1	1	1	1	1	1	1	1	1	1
dte	868864	Desulfurobacterium thermolithotrophum DSM 11699	1241	1264	226	17.8797	22	1	1	1	1	0	0	1	1	0	1	1	1	1	0	1	1	0	0	1	0	1	1	1	1	1	1	1	1	0	1
dth	309799	Dictyoglomus thermophilum H-6-12	1365	1370	325	23.7226	22	1	1	1	1	1	0	1	1	0	1	0	1	1	0	1	1	0	0	1	0	1	1	1	1	1	1	1	1	0	1
dti	706587	Desulfomonile tiedjei DSM 6799	863	898	98	10.9131	8	0	0	0	0	0	0	0	0	0	0	0	0	0	0	0	0	0	0	0	0	1	1	1	1	1	1	1	0	0	1
dto	651182	Desulfobacula toluolica Tol2	785	828	77	9.29952	7	0	0	0	0	0	0	0	0	0	0	0	0	0	0	0	0	0	0	0	0	1	1	1	1	1	1	0	0	0	1
dtu	515635	Dictyoglomus turgidum DSM 6724	1268	1264	262	20.7278	17	0	1	1	1	0	0	1	1	0	1	0	0	0	0	1	1	0	0	1	0	1	1	1	1	1	1	1	0	0	1
dvg	573059	Desulfovibrio vulgaris RCH1	775	762	136	17.8478	14	0	0	1	0	0	0	1	1	0	1	0	0	0	0	1	1	0	0	0	0	1	1	1	1	1	1	1	0	0	1
dvi	7244	Drosophila virilis	1205	1171	125	10.6746	9	0	0	0	0	0	0	0	0	0	0	0	0	1	0	0	0	0	0	0	0	1	1	1	1	1	1	1	0	0	1
dvl	391774	Desulfovibrio vulgaris DP4	1517	1454	303	20.8391	24	1	0	1	1	1	0	1	1	0	1	1	1	1	0	1	1	1	0	1	0	1	1	1	1	1	1	1	1	1	1
dvm	883	Desulfovibrio vulgaris Miyazaki F	821	824	165	20.0243	19	1	0	1	0	1	0	1	1	0	1	1	1	0	0	1	1	0	0	0	0	1	1	1	1	1	1	1	1	0	1
dvu	882	Desulfovibrio vulgaris subsp. vulgaris Hildenborough	807	804	152	18.9055	18	1	0	1	0	0	0	1	1	0	1	1	1	0	0	1	1	0	0	0	0	1	1	1	1	1	1	1	1	0	1
dwi	7260	Drosophila willistoni	1199	1168	139	11.9007	13	1	0	0	0	1	0	0	0	0	0	0	0	1	0	0	1	0	0	0	0	1	1	1	1	1	1	1	1	0	1
dya	7245	Drosophila yakuba	1202	1174	139	11.8399	13	1	0	0	0	1	0	0	0	0	0	0	0	1	0	0	1	0	0	0	0	1	1	1	1	1	1	1	1	0	1
dze	561229	Dickeya zeae Ech1591	2184	2058	432	20.9913	23	1	0	1	0	0	0	1	1	0	1	1	1	1	0	1	1	1	1	1	0	1	1	1	1	1	1	1	1	1	1
eab	655817	Escherichia coli ABU 83972	2334	2165	482	22.2633	23	1	0	1	0	1	0	1	1	1	1	0	1	1	0	1	1	1	0	1	0	1	1	1	1	1	1	1	1	1	1
eae	1028307	Enterobacter aerogenes KCTC 2190	2559	2385	528	22.1384	22	1	0	1	0	1	0	1	1	0	1	1	1	1	0	1	1	0	0	1	0	1	1	1	1	1	1	1	1	1	1
eam	665029	Erwinia amylovora CFBP1430	2021	1952	395	20.2357	23	1	0	1	0	1	0	1	1	0	1	1	1	1	0	1	1	1	0	1	0	1	1	1	1	1	1	1	1	1	1
ean	1087448	Exiguobacterium antarcticum B7	864	841	156	18.5493	15	1	0	1	0	0	0	0	0	0	1	1	1	0	0	1	1	0	0	0	0	1	1	1	1	1	1	1	0	0	1
ear	935296	Enterobacter aerogenes EA1509E	1320	1200	244	20.3333	18	1	0	1	0	1	0	1	1	0	1	0	1	0	0	1	1	0	0	0	0	1	1	1	1	1	1	1	1	0	1
eas	640513	Enterobacter asburiae LF7a	1294	1147	234	20.401	19	1	0	1	0	1	0	1	1	0	1	1	1	0	0	1	1	0	0	0	0	1	1	1	1	1	1	1	1	0	1
eat	360911	Exiguobacterium sp. AT1b	1659	1623	302	18.6075	19	1	0	1	0	1	0	0	0	0	1	1	1	1	0	1	1	0	0	0	0	1	1	1	1	1	1	1	1	1	1
eay	716540	Erwinia amylovora ATCC 49946	1996	1930	400	20.7254	23	1	0	1	0	1	0	1	1	0	1	1	1	1	0	1	1	1	0	1	0	1	1	1	1	1	1	1	1	1	1
eba	76114	Aromatoleum aromaticum EbN1	2035	1943	358	18.4251	20	1	0	1	0	1	0	1	1	0	1	0	1	1	0	1	1	0	0	1	0	1	1	1	1	1	1	0	1	1	1
ebd	866768	Escherichia coli BL21-Gold(DE3)pLysS AG	1300	1145	232	20.262	19	1	0	1	0	1	0	1	1	0	1	1	1	0	0	1	1	0	0	0	0	1	1	1	1	1	1	1	1	0	1
ebe	469008	Escherichia coli BL21(DE3)	2229	2065	463	22.4213	21	1	0	1	0	1	0	1	1	0	1	0	1	1	0	1	1	1	0	0	0	1	1	1	1	1	1	1	1	1	1
ebf	693444	Enterobacteriaceae bacterium FGI 57	1292	1179	218	18.4902	18	1	0	1	0	1	0	1	1	0	1	0	1	0	0	1	1	0	0	0	0	1	1	1	1	1	1	1	1	0	1
ebi	634500	Erwinia billingiae Eb661	2255	2116	487	23.0151	24	1	1	1	0	1	0	1	1	0	1	1	1	1	0	1	1	1	0	1	0	1	1	1	1	1	1	1	1	1	1
ebl	469008	Escherichia coli BL21(DE3)	2199	2057	451	21.9251	21	1	0	1	0	1	0	1	1	0	1	0	1	1	0	1	1	1	0	0	0	1	1	1	1	1	1	1	1	1	1
ebr	413997	Escherichia coli B REL606	2377	2283	576	25.23	25	1	1	1	0	1	0	1	1	1	1	1	1	1	0	1	1	1	0	1	0	1	1	1	1	1	1	1	1	1	1
ebt	630626	Escherichia blattae DSM 4481	1255	1126	230	20.4263	18	1	0	1	0	1	0	1	1	0	1	0	1	0	0	1	1	0	0	0	0	1	1	1	1	1	1	1	1	0	1
ebw	595496	Escherichia coli BW2952 (K-12 MC41000 with placMu50 fusion)	2291	2107	489	23.2084	23	1	0	1	0	1	0	1	1	0	1	1	1	1	0	1	1	1	0	1	0	1	1	1	1	1	1	1	1	1	1
eca	218491	Pectobacterium atrosepticum SCRI1043	2140	1996	426	21.3427	22	1	0	1	0	0	0	1	1	0	1	1	1	1	0	1	1	1	0	1	0	1	1	1	1	1	1	1	1	1	1
ecas	565655	Enterococcus casseliflavus EC20	756	753	187	24.834	15	0	0	1	0	0	0	1	1	0	1	0	0	0	0	1	1	0	0	0	0	1	1	1	1	1	1	1	1	0	1
ecb	9796	Equus caballus (horse)	1816	1671	172	10.2932	12	0	1	0	0	0	0	0	0	0	0	0	0	1	0	0	0	0	0	1	0	1	1	1	1	1	1	1	1	0	1
ecc	199310	Escherichia coli O6:K2:H1 CFT073 (UPEC)	1813	1641	473	28.8239	23	1	0	1	0	1	0	1	1	0	1	1	1	1	0	1	1	1	1	0	0	1	1	1	1	1	1	1	1	1	1
ecd	316385	Escherichia coli K-12 DH10B	1269	1127	156	13.8421	11	1	0	0	0	0	0	0	0	0	0	0	0	0	0	0	1	0	0	0	0	1	1	1	1	1	1	1	1	0	1
ece	155864	Escherichia coli O157:H7 EDL933 (EHEC)	1306	1160	151	13.0172	11	1	0	0	0	0	0	0	0	0	0	0	0	0	0	0	1	0	0	0	0	1	1	1	1	1	1	1	1	0	1
ecf	444450	Escherichia coli O157:H7 EC4115 (EHEC)	2295	2149	459	21.3588	23	1	0	1	0	1	0	1	1	0	1	1	1	1	0	1	1	1	0	1	0	1	1	1	1	1	1	1	1	1	1
ecg	574521	Escherichia coli O127:H6 E2348/69 (EPEC)	2254	2051	530	25.8411	24	1	1	1	0	1	0	1	1	0	1	1	1	1	0	1	1	1	0	1	0	1	1	1	1	1	1	1	1	1	1
ech	205920	Ehrlichia chaffeensis Arkansas	430	478	78	16.318	11	0	0	1	0	0	0	0	0	0	0	1	1	0	0	1	0	0	0	0	0	1	0	1	1	1	1	1	0	0	1
eci	364106	Escherichia coli O18:K1:H7 UTI89 (UPEC)	2348	2198	502	22.8389	24	1	0	1	0	1	0	1	1	1	1	1	1	1	0	1	1	1	0	1	0	1	1	1	1	1	1	1	1	1	1
ecj	316407	Escherichia coli K-12 W3110	1325	1178	264	22.4109	19	1	0	1	0	1	0	1	1	0	1	1	1	0	0	1	1	0	0	0	0	1	1	1	1	1	1	1	1	0	1
eck	585055	Escherichia coli 55989 (EAEC)	2369	2216	492	22.2022	23	1	0	1	0	1	0	1	1	0	1	1	1	1	0	1	1	1	0	1	0	1	1	1	1	1	1	1	1	1	1
ecl	481805	Escherichia coli C ATCC 8739	2379	2164	541	25	23	1	0	1	0	1	0	1	1	0	1	1	1	1	0	1	1	1	0	1	0	1	1	1	1	1	1	1	1	1	1
eclo	718254	Enterobacter cloacae subsp. cloacae NCTC 9394	1059	1031	202	19.5926	17	1	0	1	0	1	0	1	1	0	1	0	1	0	0	1	1	0	0	0	0	1	1	1	1	1	1	1	0	0	1
ecm	439855	Escherichia coli SMS-3-5 (environmental isolate)	2374	2222	513	23.0873	24	1	1	1	0	1	0	1	1	0	1	1	1	1	0	1	1	1	0	1	0	1	1	1	1	1	1	1	1	1	1
ecn	269484	Ehrlichia canis Jake	430	478	78	16.318	11	0	0	1	0	0	0	0	0	0	0	1	1	0	0	1	0	0	0	0	0	1	0	1	1	1	1	1	0	0	1
eco	511145	Escherichia coli K-12 MG1655	1324	1178	253	21.4771	19	1	0	1	0	1	0	1	1	0	1	1	1	0	0	1	1	0	0	0	0	1	1	1	1	1	1	1	1	0	1
ecoa	1274814	Escherichia coli APEC O78	1273	1137	240	21.1082	18	1	0	1	0	1	0	1	1	0	1	0	1	0	0	1	1	0	0	0	0	1	1	1	1	1	1	1	1	0	1
ecok	1110693	Escherichia coli K-12 MDS42	1227	1092	235	21.5201	18	1	0	1	0	1	0	1	1	0	1	0	1	0	0	1	1	0	0	0	0	1	1	1	1	1	1	1	1	0	1
ecp	362663	Escherichia coli O6:K15:H31 536 (UPEC)	2280	2115	451	21.3239	24	1	0	1	0	1	0	1	1	1	1	1	1	1	0	1	1	1	0	1	0	1	1	1	1	1	1	1	1	1	1
ecq	585397	Escherichia coli O81 D1a (commensal strain)	2310	2152	446	20.7249	23	1	0	1	0	1	0	1	1	0	1	1	1	1	0	1	1	1	0	1	0	1	1	1	1	1	1	1	1	1	1
ecr	585034	Escherichia coli O8 IAI1 (commensal strain)	2353	2186	487	22.2781	23	1	0	1	0	1	0	1	1	0	1	1	1	1	0	1	1	1	0	1	0	1	1	1	1	1	1	1	1	1	1
ecs	386585	Escherichia coli O157:H7 Sakai (EHEC)	2330	2161	472	21.8417	23	1	0	1	0	1	0	1	1	0	1	1	1	1	0	1	1	1	0	1	0	1	1	1	1	1	1	1	1	1	1
ect	585057	Escherichia coli O7:K1 IAI39 (ExPEC)	2364	2198	485	22.0655	23	1	0	1	0	1	0	1	1	0	1	1	1	1	0	1	1	1	0	1	0	1	1	1	1	1	1	1	1	1	1
ecu	284813	Encephalitozoon cuniculi GB-M1	189	286	38	13.2867	6	0	0	0	0	0	0	0	0	0	0	0	0	0	0	0	0	0	0	0	0	1	0	1	1	1	1	0	0	0	1
ecv	405955	Escherichia coli O1:K1:H7 (Avian pathogenic Escherichia coli)	1271	1117	239	21.3966	19	1	0	1	0	1	0	1	1	0	1	1	1	0	0	1	1	0	0	0	0	1	1	1	1	1	1	1	1	0	1
ecw	331111	Escherichia coli O139:H28 E24377A (ETEC)	2369	2211	455	20.5789	23	1	0	1	0	1	0	1	1	0	1	1	1	1	0	1	1	1	0	1	0	1	1	1	1	1	1	1	1	1	1
ecx	331112	Escherichia coli O9 HS (commensal strain)	2358	2203	454	20.6083	23	1	0	1	0	1	0	1	1	0	1	1	1	1	0	1	1	1	0	1	0	1	1	1	1	1	1	1	1	1	1
ecy	409438	Escherichia coli O152:H28 SE11 (commensal strain)	2407	2221	501	22.5574	23	1	0	1	0	1	0	1	1	0	1	1	1	1	0	1	1	1	0	1	0	1	1	1	1	1	1	1	1	1	1
ecz	585035	Escherichia coli O45:K1:H7 S88 (ExPEC)	2235	2063	446	21.619	22	1	0	1	0	1	0	1	1	0	1	1	1	1	0	1	1	1	0	0	0	1	1	1	1	1	1	1	1	1	1
edh	536056	Escherichia coli DH1	2052	1863	415	22.2759	21	1	0	1	0	1	0	1	1	0	1	0	1	1	0	1	1	1	0	0	0	1	1	1	1	1	1	1	1	1	1
edi	370354	Entamoeba dispar SAW760	438	479	70	14.6138	7	0	0	0	0	0	0	0	0	0	0	0	0	0	0	0	0	0	0	0	0	1	1	1	1	1	1	0	0	0	1
edj	536056	Escherichia coli DH1	2051	1863	416	22.3296	21	1	0	1	0	1	0	1	1	0	1	0	1	1	0	1	1	1	0	0	0	1	1	1	1	1	1	1	1	1	1
eec	1045856	Enterobacter cloacae EcWSU1	2335	2174	537	24.701	23	1	0	1	0	1	0	1	1	1	1	0	1	1	0	1	1	1	0	1	0	1	1	1	1	1	1	1	1	1	1
eel	515620	Eubacterium eligens ATCC 27750	1533	1526	330	21.6252	24	1	1	1	1	1	0	1	1	0	1	1	1	1	0	1	1	0	0	1	0	1	1	1	1	1	1	1	1	1	1
efa	226185	Enterococcus faecalis V583, vancomycin-resistant clinical isolate	1372	1353	276	20.3991	18	1	0	1	0	0	0	0	1	0	1	0	1	1	0	1	1	0	0	1	0	1	1	1	1	1	1	1	1	0	1
efc	1155766	Enterococcus faecium Aus0004	642	641	123	19.1888	12	0	0	1	0	0	0	0	0	0	1	0	0	0	0	1	1	0	0	0	0	1	0	1	1	1	1	1	1	0	1
efd	1206105	Enterococcus faecalis D32	695	701	126	17.9743	12	0	0	1	0	0	0	0	0	0	1	0	0	0	0	1	1	0	0	0	0	1	0	1	1	1	1	1	1	0	1
efe	585054	Escherichia fergusonii ATCC 35469	2307	2134	482	22.5867	23	1	0	1	0	1	0	1	1	0	1	1	1	1	0	1	1	1	0	1	0	1	1	1	1	1	1	1	1	1	1
efi	474186	Enterococcus faecalis OG1RF	702	709	120	16.9252	11	0	0	1	0	0	0	0	0	0	1	0	0	0	0	1	1	0	0	0	0	1	0	1	1	1	1	1	0	0	1
efl	936153	Enterococcus faecalis 62	699	699	115	16.4521	9	0	0	0	0	0	0	0	0	0	0	0	0	0	0	1	1	0	0	0	0	1	0	1	1	1	1	1	0	0	1
efm	1104325	Enterococcus faecium NRRL B-2354	611	612	119	19.4444	11	0	0	1	0	0	0	0	0	0	1	0	0	0	0	1	1	0	0	0	0	1	0	1	1	1	1	1	0	0	1
efs	1261557	Enterococcus faecalis Symbioflor 1	688	692	114	16.474	9	0	0	0	0	0	0	0	0	0	0	0	0	0	0	1	1	0	0	0	0	1	0	1	1	1	1	1	0	0	1
efu	333849	Enterococcus faecium DO	1288	1297	267	20.586	17	1	0	1	0	0	0	0	1	0	1	0	1	1	0	1	1	0	0	0	0	1	1	1	1	1	1	1	1	0	1
eha	663278	Ethanoligenens harbinense YUAN-3	1359	1360	288	21.1765	22	1	1	1	1	0	0	1	1	0	1	0	1	1	0	1	1	0	0	1	0	1	1	1	1	1	1	1	1	1	1
ehe	907965	Encephalitozoon hellem ATCC 50504	233	337	46	13.6499	6	0	0	0	0	0	0	0	0	0	0	0	0	0	0	0	0	0	0	0	0	1	0	1	1	1	1	0	0	0	1
ehi	294381	Entamoeba histolytica	461	507	77	15.1874	7	0	0	0	0	0	0	0	0	0	0	0	0	0	0	0	0	0	0	0	0	1	1	1	1	1	1	0	0	0	1
ehr	768486	Enterococcus hirae ATCC 9790	622	653	89	13.6294	7	0	0	0	0	0	0	0	0	0	0	0	0	0	0	0	0	0	0	0	0	1	0	1	1	1	1	1	0	0	1
eic	634503	Edwardsiella ictaluri 93-146	1967	1917	385	20.0835	23	1	0	1	0	1	0	1	1	0	1	1	1	1	0	1	1	1	0	1	0	1	1	1	1	1	1	1	1	1	1
eih	714962	Escherichia coli IHE3034	2295	2165	477	22.0323	22	1	0	1	0	1	0	1	1	1	1	0	1	1	0	1	1	0	0	1	0	1	1	1	1	1	1	1	1	1	1
ein	876142	Encephalitozoon intestinalis ATCC 50506	236	319	49	15.3605	7	0	0	0	0	0	0	0	0	0	0	0	0	0	0	0	0	0	0	0	0	1	1	1	1	1	1	0	0	0	1
ekf	595495	Escherichia coli KO11FL	2304	2131	482	22.6185	21	1	0	1	0	1	0	1	1	0	1	0	1	1	0	1	1	0	0	1	0	1	1	1	1	1	1	1	1	1	1
eko	595495	Escherichia coli KO11FL	2305	2133	481	22.5504	21	1	0	1	0	1	0	1	1	0	1	0	1	1	0	1	1	0	0	1	0	1	1	1	1	1	1	1	1	1	1
elc	885275	Escherichia coli clone D i14	1262	1108	231	20.8484	18	1	0	1	0	1	0	1	1	0	1	0	1	0	0	1	1	0	0	0	0	1	1	1	1	1	1	1	1	0	1
eld	885276	Escherichia coli clone D i2	1262	1108	231	20.8484	18	1	0	1	0	1	0	1	1	0	1	0	1	0	0	1	1	0	0	0	0	1	1	1	1	1	1	1	1	0	1
ele	479437	Eggerthella lenta DSM 2243	1324	1297	242	18.6584	22	1	1	1	0	1	0	1	1	0	1	1	1	1	0	1	1	0	0	1	0	1	1	1	1	1	1	1	1	0	1
elf	591946	Escherichia coli LF82	2166	1987	457	22.9995	24	1	0	1	1	1	0	1	1	1	1	0	1	1	0	1	1	1	0	1	0	1	1	1	1	1	1	1	1	1	1
elh	316401	Escherichia coli O78:H11:K80 H10407 (ETEC)	1295	1144	236	20.6294	18	1	0	1	0	1	0	1	1	0	1	0	1	0	0	1	1	0	0	0	0	1	1	1	1	1	1	1	1	0	1
eli	314225	Erythrobacter litoralis HTCC2594	1815	1792	317	17.6897	22	1	1	1	0	1	0	1	1	0	1	0	1	1	0	1	1	1	0	1	0	1	1	1	1	1	1	1	1	0	1
ell	566546	Escherichia coli W	1996	1811	400	22.0872	21	1	0	1	0	1	0	1	1	0	1	0	1	1	0	1	1	1	0	0	0	1	1	1	1	1	1	1	1	1	1
elm	903814	Eubacterium limosum KIST612	1373	1332	298	22.3724	23	1	0	1	1	1	0	1	1	0	1	1	1	1	0	1	1	0	0	1	0	1	1	1	1	1	1	1	1	1	1
eln	685038	Escherichia coli O83:H1 NRG 857C	2197	2040	443	21.7157	21	1	0	1	0	1	0	1	1	0	1	0	1	1	0	1	1	1	0	0	0	1	1	1	1	1	1	1	1	1	1
elo	216592	Escherichia coli O44:H18 042	2269	2115	501	23.6879	23	1	1	1	0	1	0	1	1	1	1	0	1	1	0	1	1	0	0	1	0	1	1	1	1	1	1	1	1	1	1
elp	910348	Escherichia coli P12b	2296	2125	484	22.7765	22	1	0	1	0	1	0	1	1	0	1	0	1	1	0	1	1	1	0	1	0	1	1	1	1	1	1	1	1	1	1
elr	1048689	Escherichia coli O55:H7 RM12579 (EPEC)	1282	1130	232	20.531	18	1	0	1	0	1	0	1	1	0	1	0	1	0	0	1	1	0	0	0	0	1	1	1	1	1	1	1	1	0	1
elu	869729	Escherichia coli UM146	2298	2153	438	20.3437	22	1	0	1	0	1	0	1	1	0	1	0	1	1	0	1	1	1	0	1	0	1	1	1	1	1	1	1	1	1	1
elw	566546	Escherichia coli W	1996	1811	399	22.032	21	1	0	1	0	1	0	1	1	0	1	0	1	1	0	1	1	1	0	0	0	1	1	1	1	1	1	1	1	1	1
elx	741093	Escherichia coli O157:H7 Xuzhou21 (EHEC)	1274	1122	231	20.5882	18	1	0	1	0	1	0	1	1	0	1	0	1	0	0	1	1	0	0	0	0	1	1	1	1	1	1	1	1	0	1
emi	445932	Elusimicrobium minutum Pei191	1049	1124	211	18.7722	15	0	0	1	1	0	0	0	0	0	1	0	0	0	0	1	1	0	0	1	0	1	1	1	1	1	1	1	0	1	1
ena	1033813	Escherichia coli NA114	2256	2126	432	20.3198	21	1	0	1	0	1	0	1	1	0	1	0	1	1	0	1	1	0	0	1	0	1	1	1	1	1	1	1	1	1	1
enc	716541	Enterobacter cloacae subsp. cloacae ATCC 13047	1334	1182	252	21.3198	19	1	0	1	0	1	0	1	1	0	1	1	1	0	0	1	1	0	0	0	0	1	1	1	1	1	1	1	1	0	1
ene	657310	Enterococcus sp. 7L76	608	651	84	12.9032	8	0	0	0	0	0	0	0	0	0	0	0	0	0	0	0	0	0	0	0	0	1	1	1	1	1	1	1	0	0	1
enl	1104326	Enterobacter cloacae subsp. dissolvens SDM	1287	1133	246	21.7123	18	1	0	1	0	1	0	1	1	0	1	0	1	0	0	1	1	0	0	0	0	1	1	1	1	1	1	1	1	0	1
eno	1211025	Enterobacter cloacae subsp. cloacae ENHKU01	1270	1138	245	21.529	18	1	0	1	0	1	0	1	1	0	1	0	1	0	0	1	1	0	0	0	0	1	1	1	1	1	1	1	1	0	1
ent	171101	Streptococcus pneumoniae R6 (avirulent, laboratory-adapted D39 derivative)	1798	1681	359	21.3563	23	1	1	1	0	1	0	1	1	0	1	1	1	1	0	1	1	0	0	1	0	1	1	1	1	1	1	1	1	1	1
eoc	1072459	Escherichia coli O7:K1 CE10	1301	1146	149	13.0017	11	1	0	0	0	0	0	0	0	0	0	0	0	0	0	0	1	0	0	0	0	1	1	1	1	1	1	1	1	0	1
eoh	585395	Escherichia coli O103:H2 12009 (EHEC)	2265	2093	432	20.6402	24	1	1	1	0	1	0	1	1	0	1	1	1	1	0	1	1	1	0	1	0	1	1	1	1	1	1	1	1	1	1
eoi	585396	Escherichia coli O111:H- 11128 (EHEC)	2276	2112	434	20.5492	24	1	1	1	0	1	0	1	1	0	1	1	1	1	0	1	1	1	0	1	0	1	1	1	1	1	1	1	1	1	1
eoj	573235	Escherichia coli O26:H11 11368 (EHEC)	2326	2128	504	23.6842	23	1	0	1	0	1	0	1	1	0	1	1	1	1	0	1	1	1	0	1	0	1	1	1	1	1	1	1	1	1	1
eok	701177	Escherichia coli O55:H7 CB9615 (atypical EPEC)	2357	2176	511	23.4835	23	1	0	1	0	1	0	1	1	0	1	1	1	1	0	1	1	1	0	1	0	1	1	1	1	1	1	1	1	1	1
eol	929562	Emticicia oligotrophica DSM 17448	985	1023	198	19.3548	20	1	0	1	0	1	0	1	1	0	1	1	1	1	0	1	1	0	0	0	0	1	1	1	1	1	1	1	1	0	1
epr	644651	Erwinia pyrifoliae DSM 12163	1110	1011	219	21.6617	18	1	0	1	0	1	0	1	1	0	1	0	1	0	0	1	1	0	0	0	0	1	1	1	1	1	1	1	1	0	1
epy	634499	Erwinia pyrifoliae Ep1/96	1129	1024	219	21.3867	19	1	0	1	0	1	0	1	1	0	1	1	1	0	0	1	1	0	0	0	0	1	1	1	1	1	1	1	1	0	1
era	657317	Eubacterium rectale M104/1	679	667	147	22.039	13	0	0	1	0	0	0	1	1	0	1	0	0	0	0	1	1	0	0	0	0	1	1	1	1	1	1	0	0	0	1
erc	931890	Eremothecium cymbalariae DBVPG#7215	912	876	151	17.2374	18	1	0	1	0	1	0	1	1	0	1	1	1	0	0	1	1	0	0	0	0	1	1	1	1	1	1	1	0	0	1
ere	515619	Eubacterium rectale ATCC 33656	722	712	146	20.5056	13	0	0	1	0	0	0	1	1	0	1	0	0	0	0	1	1	0	0	0	0	1	1	1	1	1	1	0	0	0	1
erg	302409	Ehrlichia ruminantium Gardel	427	472	51	10.8051	6	0	0	0	0	0	0	0	0	0	0	0	0	0	0	0	0	0	0	0	0	1	0	1	1	1	1	0	0	0	1
erh	650150	Erysipelothrix rhusiopathiae Fujisawa	472	506	109	21.5415	13	0	0	1	0	0	0	0	0	0	1	0	0	1	0	1	1	0	0	0	0	1	1	1	1	1	1	1	0	0	1
erj	215689	Erwinia sp. Ejp617	1113	1016	218	21.4567	18	1	0	1	0	1	0	1	1	0	1	0	1	0	0	1	1	0	0	0	0	1	1	1	1	1	1	1	1	0	1
ert	657318	Eubacterium rectale DSM 17629	676	663	143	21.5686	13	0	0	1	0	0	0	1	1	0	1	0	0	0	0	1	1	0	0	0	0	1	1	1	1	1	1	0	0	0	1
eru	254945	Ehrlichia ruminantium Welgevonden (South Africa)	435	489	51	10.4294	6	0	0	0	0	0	0	0	0	0	0	0	0	0	0	0	0	0	0	0	0	1	0	1	1	1	1	0	0	0	1
erw	254945	Ehrlichia ruminantium Welgevonden (France)	432	482	51	10.5809	6	0	0	0	0	0	0	0	0	0	0	0	0	0	0	0	0	0	0	0	0	1	0	1	1	1	1	0	0	0	1
esa	290339	Cronobacter sakazakii ATCC BAA-894	2048	1921	382	19.8855	23	1	0	1	0	1	0	1	1	0	1	1	1	1	0	1	1	1	0	1	0	1	1	1	1	1	1	1	1	1	1
esc	701347	Enterobacter cloacae SCF1	2301	2105	531	25.2257	23	1	0	1	0	1	0	1	1	0	1	1	1	1	0	1	1	0	1	1	0	1	1	1	1	1	1	1	1	1	1
ese	431946	Escherichia coli O150:H5 SE15 (commensal)	2250	2075	456	21.9759	24	1	0	1	1	1	0	1	1	1	1	0	1	1	0	1	1	1	0	1	0	1	1	1	1	1	1	1	1	1	1
esi	262543	Exiguobacterium sibiricum 255-15	894	858	166	19.3473	16	1	0	1	0	0	0	0	0	0	1	1	1	0	0	1	1	0	0	0	0	1	1	1	1	1	1	1	1	0	1
esl	1133852	Escherichia coli O104:H4 2011C-3493	1291	1150	248	21.5652	18	1	0	1	0	1	0	1	1	0	1	0	1	0	0	1	1	0	0	0	0	1	1	1	1	1	1	1	1	0	1
esm	1134782	Escherichia coli O104:H4 2009EL-2050	1307	1154	248	21.4905	18	1	0	1	0	1	0	1	1	0	1	0	1	0	0	1	1	0	0	0	0	1	1	1	1	1	1	1	1	0	1
eso	1133853	Escherichia coli O104:H4 2009EL-2071	1289	1150	248	21.5652	18	1	0	1	0	1	0	1	1	0	1	0	1	0	0	1	1	0	0	0	0	1	1	1	1	1	1	1	1	0	1
esr	717961	Eubacterium siraeum V10Sc8a	553	580	81	13.9655	6	0	0	0	0	0	0	0	0	0	0	0	0	0	0	0	0	0	0	0	0	1	0	1	1	1	1	0	0	0	1
esu	657319	Eubacterium siraeum 70/3	557	579	83	14.3351	6	0	0	0	0	0	0	0	0	0	0	0	0	0	0	0	0	0	0	0	0	1	0	1	1	1	1	0	0	0	1
eta	465817	Erwinia tasmaniensis Et1/99	1129	1010	228	22.5743	18	1	0	1	0	0	0	1	1	0	1	1	1	0	0	1	1	0	0	0	0	1	1	1	1	1	1	1	1	0	1
etc	1288122	Edwardsiella tarda C07-087	1022	925	213	23.027	18	1	0	1	0	1	0	1	1	0	1	0	1	0	0	1	1	0	0	0	0	1	1	1	1	1	1	1	1	0	1
etd	718251	Edwardsiella tarda FL6-60	1019	923	212	22.9686	18	1	0	1	0	1	0	1	1	0	1	0	1	0	0	1	1	0	0	0	0	1	1	1	1	1	1	1	1	0	1
etr	498217	Edwardsiella tarda EIB202	1042	934	213	22.8051	19	1	0	1	0	1	0	1	1	0	1	1	1	0	0	1	1	0	0	0	0	1	1	1	1	1	1	1	1	0	1
etw	544404	Escherichia coli O157:H7 TW14359 (EHEC)	1290	1136	247	21.743	19	1	0	1	0	1	0	1	1	0	1	1	1	0	0	1	1	0	0	0	0	1	1	1	1	1	1	1	1	0	1
euc	717960	Eubacterium cylindroides T2-87	370	446	15	3.36323	0	0	0	0	0	0	0	0	0	0	0	0	0	0	0	0	0	0	0	0	0	0	0	0	0	0	0	0	0	0	0
eum	585056	Escherichia coli O17:K52:H18 UMN026 (ExPEC)	1316	1158	245	21.1572	19	1	0	1	0	1	0	1	1	0	1	1	1	0	0	1	1	0	0	0	0	1	1	1	1	1	1	1	1	0	1
eun	696406	Escherichia coli UMNK88	1311	1159	254	21.9154	18	1	0	1	0	1	0	1	1	0	1	0	1	0	0	1	1	0	0	0	0	1	1	1	1	1	1	1	1	0	1
evi	926556	Echinicola vietnamensis DSM 17526	958	962	188	19.5426	19	1	0	1	0	1	0	1	1	0	1	1	1	0	0	1	1	0	0	0	0	1	1	1	1	1	1	1	1	0	1
eyy	502558	Eggerthella sp. YY7918	612	628	114	18.1529	13	0	0	1	0	0	0	1	1	0	1	0	0	0	0	1	1	0	0	0	0	1	1	1	1	1	1	0	0	0	1
faa	546269	Filifactor alocis ATCC 35896	1022	1066	199	18.6679	18	1	0	1	0	0	0	0	0	0	1	1	1	1	0	1	1	0	0	1	0	1	1	1	1	1	1	1	1	0	1
fae	1166018	Fibrella aestuarina BUZ 2	989	1025	209	20.3902	20	1	0	1	0	1	0	1	1	0	1	1	1	1	0	1	1	0	0	0	0	1	1	1	1	1	1	1	1	0	1
fal	326424	Frankia alni ACN14a	2257	2240	424	18.9286	23	1	1	1	0	1	0	1	1	0	1	0	1	1	0	1	1	1	0	1	0	1	1	1	1	1	1	1	1	1	1
fau	767434	Frateuria aurantia DSM 6220	1049	1036	193	18.6293	20	1	0	1	0	1	0	1	1	0	1	1	1	1	0	1	1	0	0	0	0	1	1	1	1	1	1	1	1	0	1
fba	531844	Flavobacteriaceae bacterium 3519-10	1519	1531	291	19.0072	19	1	0	1	0	1	0	0	0	0	1	1	1	1	0	1	1	0	0	0	0	1	1	1	1	1	1	1	1	1	1
fbc	313603	Maribacter sp. HTCC2170	1965	1965	369	18.7786	22	0	1	1	0	1	0	1	1	0	1	1	1	1	0	1	1	1	0	1	0	1	1	1	1	1	1	1	0	1	1
fbl	550540	Ferrimonas balearica DSM 9799	1963	1906	389	20.4092	22	1	1	1	0	1	0	1	1	0	1	1	1	1	0	1	1	0	0	1	0	1	1	1	1	1	1	1	1	0	1
fbr	1034807	Flavobacterium branchiophilum FL-15	1565	1588	268	16.8766	23	1	1	1	0	1	0	1	1	0	1	1	1	1	0	1	1	0	0	1	0	1	1	1	1	1	1	1	1	1	1
fca	9685	Felis catus (domestic cat)	1824	1665	224	13.4535	18	0	1	1	0	0	0	0	0	0	1	1	1	1	0	1	1	0	0	1	0	1	1	1	1	1	1	1	1	0	1
fcf	984129	Francisella cf. novicida Fx1	755	714	163	22.8291	17	0	0	1	0	0	0	1	1	0	1	1	1	1	0	1	1	0	0	0	0	1	1	1	1	1	1	1	0	0	1
fcn	676032	Francisella cf. novicida 3523	756	733	201	27.4216	20	1	0	1	0	1	0	1	1	0	1	1	1	1	0	1	1	0	0	0	0	1	1	1	1	1	1	1	1	0	1
fco	1041826	Flavobacterium columnare ATCC 49512	1587	1605	296	18.4424	18	0	1	1	0	0	0	0	0	1	1	1	1	1	0	1	1	0	0	1	0	1	1	1	1	1	1	1	0	0	1
ffo	1163730	Fervidicoccus fontis Kam940	356	449	43	9.57684	6	0	0	0	0	0	0	0	0	0	0	0	0	0	0	0	0	0	0	0	0	1	1	1	0	1	1	0	0	0	1
fgr	229533	Fusarium graminearum (Gibberella zeae PH-1)	1269	1186	200	16.8634	18	1	0	1	0	1	0	0	1	0	1	1	1	0	0	1	1	0	0	0	0	1	1	1	1	1	1	1	1	0	1
fin	1094466	Flavobacterium indicum GPTSA100-9	761	777	126	16.2162	18	1	0	1	0	0	0	0	1	0	1	1	1	1	0	1	1	0	0	0	0	1	1	1	1	1	1	1	1	0	1
fjo	376686	Flavobacterium johnsoniae UW101	1825	1808	353	19.5243	23	1	1	1	0	1	0	1	1	0	1	1	1	1	0	1	1	0	0	1	0	1	1	1	1	1	1	1	1	1	1
fli	880071	Flexibacter litoralis DSM 6794	793	826	130	15.7385	17	1	0	1	0	0	0	0	1	0	1	1	1	0	0	1	1	0	0	0	0	1	1	1	1	1	1	1	1	0	1
fma	334413	Finegoldia magna ATCC 29328	1040	1094	233	21.298	19	1	0	1	0	1	0	0	0	0	1	1	1	0	0	1	1	0	0	1	0	1	1	1	1	1	1	1	1	1	1
fna	1163389	Francisella noatunensis subsp. orientalis Toba 04	668	665	128	19.2481	15	0	0	1	0	0	0	0	0	0	1	1	1	1	0	1	1	0	0	0	0	1	1	1	1	1	1	1	0	0	1
fno	381764	Fervidobacterium nodosum Rt17-B1	1193	1208	259	21.4404	18	1	0	1	0	0	0	0	0	0	1	1	1	0	0	1	1	0	0	1	0	1	1	1	1	1	1	1	1	1	1
fnu	190304	Fusobacterium nucleatum subsp. nucleatum ATCC 25586	640	708	94	13.2768	12	0	0	1	0	0	0	0	0	0	1	0	0	1	0	1	1	0	0	0	0	1	0	1	1	1	1	1	0	0	1
fpa	657322	Faecalibacterium prausnitzii SL3/3	653	650	145	22.3077	15	0	0	1	0	0	0	1	1	0	1	0	0	0	0	1	1	0	0	0	0	1	1	1	1	1	1	1	1	0	1
fpe	771875	Fervidobacterium pennivorans DSM 9078	621	612	116	18.9542	12	0	0	1	0	0	0	0	0	0	1	0	0	0	0	1	1	0	0	0	0	1	1	1	1	1	1	1	0	0	1
fph	484022	Francisella philomiragia subsp. philomiragia ATCC 25017	842	832	152	18.2692	17	0	0	1	0	0	0	1	1	0	1	1	1	1	0	1	1	0	0	0	0	1	1	1	1	1	1	1	0	0	1
fpl	589924	Ferroglobus placidus DSM 10642	985	1031	208	20.1746	16	0	0	1	1	0	0	1	1	0	1	0	0	0	0	1	0	0	0	1	0	1	1	1	1	1	1	1	1	0	1
fpr	718252	Faecalibacterium prausnitzii L2-6	615	643	133	20.6843	13	0	0	1	0	0	0	1	1	0	1	0	0	0	0	1	1	0	0	0	0	1	1	1	1	1	1	0	0	0	1
fps	402612	Flavobacterium psychrophilum JIP02/86	1056	1106	151	13.6528	17	1	0	1	0	1	0	0	1	0	1	0	0	0	0	1	1	0	0	1	0	1	1	1	1	1	1	1	1	0	1
fra	106370	Frankia sp. CcI3	2024	1992	380	19.0763	22	1	1	1	0	1	0	1	1	0	1	0	1	1	0	1	1	0	0	1	0	1	1	1	1	1	1	1	1	1	1
fre	298653	Frankia sp. EAN1pec	2055	1995	390	19.5489	22	1	1	1	0	1	0	1	1	0	1	0	1	1	0	1	1	0	0	1	0	1	1	1	1	1	1	1	1	1	1
fri	298654	Frankia sp. EuI1c	2044	1977	433	21.9019	22	1	1	1	0	1	0	1	1	0	1	0	1	1	0	1	1	0	0	1	0	1	1	1	1	1	1	1	1	1	1
frt	573569	Francisella sp. TX077308	1576	1546	315	20.3752	23	1	1	1	0	0	0	1	1	0	1	1	1	1	0	1	1	1	0	1	0	1	1	1	1	1	1	1	1	1	1
fsc	59374	Fibrobacter succinogenes subsp. succinogenes S85	622	663	61	9.2006	6	0	0	0	0	0	0	0	0	0	0	0	0	0	0	0	0	0	0	0	0	1	1	0	1	1	1	0	0	0	1
fsi	717231	Flexistipes sinusarabici DSM 4947	761	741	136	18.3536	16	0	0	1	0	0	0	1	1	0	1	1	1	0	0	1	1	0	0	0	0	1	1	1	1	1	1	1	0	0	1
fsu	59374	Fibrobacter succinogenes subsp. succinogenes S85	690	729	125	17.1468	12	0	0	1	0	0	0	1	1	0	1	0	0	0	0	1	0	0	0	0	0	1	1	1	1	1	1	0	0	0	1
fsy	656024	Frankia symbiont of Datisca glomerata	1945	1916	382	19.9374	24	1	1	1	1	1	0	1	1	0	1	0	1	1	0	1	1	1	0	1	0	1	1	1	1	1	1	1	1	1	1
fta	458234	Francisella tularensis subsp. holarctica FTNF002-00	741	743	136	18.3042	14	0	0	1	0	0	0	0	0	0	1	1	1	0	0	1	1	0	0	0	0	1	1	1	1	1	1	1	0	0	1
fte	755732	Fluviicola taffensis DSM 16823	1672	1744	255	14.6216	17	0	0	1	0	1	0	0	0	0	1	1	1	1	0	1	1	0	0	1	0	1	1	1	1	1	1	1	0	0	1
ftf	393115	Francisella tularensis subsp. tularensis FSC 198	787	826	136	16.4649	14	0	0	1	0	0	0	0	0	0	1	1	1	0	0	1	1	0	0	0	0	1	1	1	1	1	1	1	0	0	1
ftg	1001542	Francisella tularensis TIGB03	677	671	132	19.6721	14	0	0	1	0	0	0	0	0	0	1	1	1	0	0	1	1	0	0	0	0	1	1	1	1	1	1	1	0	0	1
fth	393011	Francisella tularensis subsp. holarctica OSU18	724	723	132	18.2573	14	0	0	1	0	0	0	0	0	0	1	1	1	0	0	1	1	0	0	0	0	1	1	1	1	1	1	1	0	0	1
fti	351581	Francisella tularensis subsp. holarctica FSC200	659	652	127	19.4785	14	0	0	1	0	0	0	0	0	0	1	1	1	0	0	1	1	0	0	0	0	1	1	1	1	1	1	1	0	0	1
ftl	376619	Francisella tularensis subsp. holarctica LVS (Live Vaccine Strain)	762	774	137	17.7003	14	0	0	1	0	0	0	0	0	0	1	1	1	0	0	1	1	0	0	0	0	1	1	1	1	1	1	1	0	0	1
ftm	441952	Francisella tularensis subsp. mediasiatica FSC147	706	720	102	14.1667	8	0	0	0	0	0	0	0	0	0	0	0	0	0	0	0	0	0	0	0	0	1	1	1	1	1	1	1	0	0	1
ftn	401614	Francisella novicida U112	1488	1472	306	20.788	21	1	0	1	0	0	0	1	1	0	1	1	1	1	0	1	1	0	0	1	0	1	1	1	1	1	1	1	1	1	1
ftr	510831	Francisella tularensis subsp. tularensis NE061598	692	680	147	21.6176	14	0	0	1	0	0	0	0	0	0	1	1	1	0	0	1	1	0	0	0	0	1	1	1	1	1	1	1	0	0	1
fts	1232394	Francisella tularensis subsp. holarctica F92	676	665	138	20.7519	13	0	0	1	0	0	0	0	0	0	1	1	1	0	0	1	1	0	0	0	0	1	1	1	1	1	1	0	0	0	1
ftt	1001534	Francisella tularensis subsp. tularensis TI0902	677	671	144	21.4605	14	0	0	1	0	0	0	0	0	0	1	1	1	0	0	1	1	0	0	0	0	1	1	1	1	1	1	1	0	0	1
ftu	177416	Francisella tularensis subsp. tularensis SCHU S4	787	826	149	18.0387	14	0	0	1	0	0	0	0	0	0	1	1	1	0	0	1	1	0	0	0	0	1	1	1	1	1	1	1	0	0	1
ftw	418136	Francisella tularensis subsp. tularensis WY96-3418	782	791	154	19.469	15	0	0	1	0	0	0	0	1	0	1	1	1	0	0	1	1	0	0	0	0	1	1	1	1	1	1	1	0	0	1
gag	983545	Glaciecola sp. 4H-3-7+YE-5	2167	2085	397	19.0408	23	1	0	1	0	1	0	1	1	0	1	1	1	1	0	1	1	1	0	1	0	1	1	1	1	1	1	1	1	1	1
gan	1005058	Gallibacterium anatis UMN179	1676	1607	333	20.7218	20	0	0	1	0	0	0	1	1	0	1	1	1	1	0	1	1	1	0	1	0	1	1	1	1	1	1	1	0	1	1
gau	379066	Gemmatimonas aurantiaca T-27	1777	1778	358	20.135	22	1	1	1	1	1	0	0	1	0	1	1	1	1	0	1	1	0	0	1	0	1	1	1	1	1	1	0	1	1	1
gbe	391165	Granulibacter bethesdensis CGDNIH1	1848	1816	370	20.3744	22	1	1	1	0	0	0	1	1	0	1	1	1	1	0	1	1	0	0	1	0	1	1	1	1	1	1	1	1	1	1
gbm	404380	Geobacter bemidjiensis Bem	1721	1670	339	20.2994	24	1	1	1	1	1	0	1	1	0	1	1	1	1	0	1	1	0	0	1	0	1	1	1	1	1	1	1	1	1	1
gbr	526226	Gordonia bronchialis DSM 43247	2089	2064	369	17.8779	22	1	1	1	0	1	0	1	1	0	1	0	1	1	0	1	1	0	0	1	0	1	1	1	1	1	1	1	1	1	1
gca	395494	Gallionella capsiferriformans ES-2	1497	1499	295	19.6798	18	0	0	1	0	0	0	1	1	0	1	1	1	1	0	1	1	0	0	0	0	1	1	1	1	1	1	1	0	1	1
gct	691437	Geobacillus sp. C56-T3	1929	1802	431	23.9179	26	1	1	1	1	1	0	1	1	1	1	1	1	1	0	1	1	0	1	1	0	1	1	1	1	1	1	1	1	1	1
gdi	272568	Gluconacetobacter diazotrophicus PAl 5 (Brazil)	1993	1931	433	22.4236	23	1	1	1	0	1	0	1	1	0	1	1	1	1	0	1	1	0	0	1	0	1	1	1	1	1	1	1	1	1	1
gdj	272568	Gluconacetobacter diazotrophicus PAl 5 (JGI)	1969	1907	430	22.5485	23	1	1	1	0	1	0	1	1	0	1	1	1	1	0	1	1	0	0	1	0	1	1	1	1	1	1	1	1	1	1
geb	443143	Geobacter sp. M18	1713	1647	334	20.2793	22	1	0	1	1	1	0	1	1	0	1	1	1	1	0	1	1	0	0	0	0	1	1	1	1	1	1	1	1	1	1
gei	1173025	Geitlerinema sp. PCC 7407	866	898	165	18.3742	18	1	0	1	0	0	0	1	1	0	1	1	1	1	0	1	1	0	0	0	0	1	1	1	1	1	1	0	1	0	1
gem	443144	Geobacter sp. M21	1768	1706	351	20.5744	24	1	1	1	1	1	0	1	1	0	1	1	1	1	0	1	1	0	0	1	0	1	1	1	1	1	1	1	1	1	1
geo	316067	Geobacter sp. FRC-32	843	827	152	18.3797	18	1	0	1	0	0	0	1	1	0	1	1	1	0	0	1	1	0	0	0	0	1	1	1	1	1	1	1	1	0	1
gfo	411154	Gramella forsetii KT0803	1813	1843	350	18.9908	21	0	1	1	0	0	0	1	1	0	1	1	1	1	0	1	1	1	0	1	0	1	1	1	1	1	1	1	0	1	1
gga	9031	Gallus gallus (chicken)	1716	1607	215	13.379	18	0	1	1	0	0	0	0	0	0	1	1	1	1	0	1	1	0	0	1	0	1	1	1	1	1	1	1	1	0	1
ggh	1233873	Geobacillus sp. GHH01	1047	1023	212	20.7234	18	1	0	1	0	0	0	1	1	0	1	1	1	0	0	1	1	0	0	0	0	1	1	1	1	1	1	1	1	0	1
ggo	9595	Gorilla gorilla gorilla (western lowland gorilla)	1841	1684	224	13.3017	18	0	1	1	0	0	0	0	0	0	1	1	1	1	0	1	1	0	0	1	0	1	1	1	1	1	1	1	1	0	1
gka	235909	Geobacillus kaustophilus HTA426	1971	1863	414	22.2222	25	1	1	1	1	1	0	1	1	1	1	1	1	1	0	1	1	0	0	1	0	1	1	1	1	1	1	1	1	1	1
gla	184922	Giardia lamblia ATCC 50803	238	308	55	17.8571	9	0	0	0	0	0	0	0	0	0	0	0	0	0	0	0	0	0	0	0	0	1	1	1	1	1	1	1	1	0	1
glo	398767	Geobacter lovleyi SZ	1708	1658	336	20.2654	24	1	0	1	1	1	0	1	1	0	1	1	1	1	0	1	1	1	0	1	0	1	1	1	1	1	1	1	1	1	1
glp	1173026	Gloeocapsa sp. PCC 7428	932	967	171	17.6836	16	0	0	1	0	0	0	1	1	0	1	1	1	1	0	1	1	0	0	0	0	1	1	1	1	1	1	0	0	0	1
gma	682795	Granulicella mallensis MP5ACTX8	975	971	208	21.4212	17	0	0	1	0	0	0	1	1	0	1	1	1	1	0	1	1	0	0	0	0	1	1	1	1	1	1	1	0	0	1
gmc	581103	Geobacillus sp. Y4.1MC1	2042	1896	471	24.8418	26	1	1	1	1	1	0	1	1	1	1	1	1	1	0	1	1	0	1	1	0	1	1	1	1	1	1	1	1	1	1
gme	269799	Geobacter metallireducens GS-15	1751	1682	331	19.679	25	1	1	1	1	1	0	1	1	0	1	1	1	1	0	1	1	1	0	1	0	1	1	1	1	1	1	1	1	1	1
gmx	3847	Glycine max (soybean)	1568	1436	251	17.4791	22	1	1	1	0	1	0	1	1	0	1	1	1	1	0	1	1	0	0	1	0	1	1	1	1	1	1	1	1	0	1
gni	1085623	Glaciecola nitratireducens FR1064	1950	1938	354	18.2663	21	1	0	1	0	1	0	1	1	0	1	0	1	1	0	1	1	0	0	1	0	1	1	1	1	1	1	1	1	1	1
gob	526225	Geodermatophilus obscurus DSM 43160	1986	1931	367	19.0057	22	1	1	1	0	1	0	1	1	0	1	0	1	1	0	1	1	0	0	1	0	1	1	1	1	1	1	1	1	1	1
goh	1224746	Gluconobacter oxydans H24	865	887	144	16.2345	16	1	0	1	0	0	0	1	1	0	1	0	0	0	0	1	1	0	0	0	0	1	1	1	1	1	1	1	1	0	1
gor	337191	Gordonia sp. KTR9	1032	1066	187	17.5422	18	1	0	1	0	0	0	1	1	0	1	0	1	1	0	1	1	0	0	0	0	1	1	1	1	1	1	1	1	0	1
gox	290633	Gluconobacter oxydans 621H	1631	1643	307	18.6853	22	1	1	1	0	1	0	1	1	0	1	1	1	1	0	1	1	0	0	1	0	1	1	1	1	1	1	1	1	0	1
gpa	657308	Gordonibacter pamelaeae 7-10-1-b	391	500	47	9.4	4	0	0	0	0	0	0	0	0	0	0	0	0	0	0	0	0	0	0	0	0	1	0	0	1	1	0	0	0	0	1
gpb	83406	Gamma proteobacterium HdN1	1882	1875	307	16.3733	20	1	0	1	1	0	0	1	1	0	1	0	1	1	0	1	1	0	0	1	0	1	1	1	1	1	1	1	1	0	1
gpo	1112204	Gordonia polyisoprenivorans VH2	2305	2271	468	20.6077	24	1	1	1	1	1	0	1	1	0	1	0	1	1	0	1	1	1	0	1	0	1	1	1	1	1	1	1	1	1	1
gps	1129794	Glaciecola psychrophila 170	1077	1074	187	17.4115	18	1	0	1	0	0	0	1	1	0	1	0	1	1	0	1	1	0	0	0	0	1	1	1	1	1	1	1	1	0	1
gsk	663917	Geobacter sulfurreducens KN400	785	772	155	20.0777	18	1	0	1	0	0	0	1	1	0	1	1	1	0	0	1	1	0	0	0	0	1	1	1	1	1	1	1	1	0	1
gsu	243231	Geobacter sulfurreducens PCA	1521	1507	273	18.1155	24	1	1	1	1	1	0	1	1	0	1	1	1	1	0	1	1	0	0	1	0	1	1	1	1	1	1	1	1	1	1
gte	1111068	Geobacillus thermoleovorans CCB_US3_UF5	1944	1835	443	24.1417	27	1	1	1	1	1	0	1	1	1	1	1	1	1	0	1	1	1	1	1	0	1	1	1	1	1	1	1	1	1	1
gth	634956	Geobacillus thermoglucosidasius C56-YS93	2097	1986	450	22.6586	25	1	1	1	1	1	0	1	1	1	1	1	1	1	0	1	1	0	0	1	0	1	1	1	1	1	1	1	1	1	1
gtn	420246	Geobacillus thermodenitrificans NG80-2	2059	1941	464	23.9052	26	1	1	1	1	1	0	1	1	0	1	1	1	1	0	1	1	1	0	1	1	1	1	1	1	1	1	1	1	1	1
gur	351605	Geobacter uraniireducens Rf4	1782	1734	361	20.8189	23	1	1	1	1	1	0	1	1	0	1	1	1	1	0	1	1	0	0	1	0	1	1	1	1	1	1	1	1	0	1
gva	553190	Gardnerella vaginalis 409-05	819	840	128	15.2381	11	0	1	0	0	0	0	0	0	0	0	0	0	0	0	0	0	0	0	1	0	1	1	1	1	1	1	1	0	1	1
gvg	525284	Gardnerella vaginalis ATCC 14019	1037	1126	186	16.5187	12	0	1	0	0	0	0	0	0	0	0	0	1	1	0	0	0	0	0	1	0	1	1	1	1	1	1	0	0	1	1
gvh	1009464	Gardnerella vaginalis HMP9231	444	485	57	11.7526	6	0	0	0	0	0	0	0	0	0	0	0	0	0	0	0	0	0	0	0	0	1	1	0	1	1	1	0	0	0	1
gvi	251221	Gloeobacter violaceus PCC 7421	1745	1733	340	19.6192	23	1	0	1	1	1	0	1	1	0	1	1	1	1	0	1	1	0	0	1	0	1	1	1	1	1	1	1	1	1	1
gwc	471223	Geobacillus sp. WCH70	1747	1611	378	23.4637	24	1	1	1	1	1	0	1	1	0	1	1	1	1	0	1	1	0	1	1	0	1	1	1	1	1	1	1	1	0	1
gxy	634177	Gluconacetobacter xylinus NBRC 3288	1751	1722	362	21.0221	22	1	1	1	0	0	0	1	1	0	1	1	1	1	0	1	1	1	0	1	0	1	1	1	1	1	1	1	1	0	1
gya	550542	Geobacillus sp. Y412MC52	1986	1863	459	24.6377	26	1	1	1	1	1	0	1	1	1	1	1	1	1	0	1	1	0	1	1	0	1	1	1	1	1	1	1	1	1	1
gyc	544556	Geobacillus sp. Y412MC61	1952	1834	435	23.7186	26	1	1	1	1	1	0	1	1	1	1	1	1	1	0	1	1	0	1	1	0	1	1	1	1	1	1	1	1	1	1
gym	481743	Paenibacillus sp. Y412MC10	1796	1713	380	22.1833	21	1	0	1	0	1	0	1	1	1	1	0	1	1	0	1	1	0	0	0	0	1	1	1	1	1	1	1	1	1	1
hac	382638	Helicobacter acinonychis Sheeba	623	686	103	15.0146	9	0	0	0	0	0	0	0	0	0	0	0	0	0	0	1	1	0	0	0	0	1	1	1	1	1	1	0	0	0	1
hah	756883	Halophilic archaeon DL31	1193	1345	240	17.8439	19	0	0	1	0	1	0	1	1	0	1	1	1	1	0	1	1	0	0	1	0	1	1	1	1	1	1	1	0	0	1
hal	64091	Halobacterium sp. NRC-1	618	662	124	18.7311	13	0	0	1	0	0	0	0	0	0	1	1	1	0	0	1	1	0	0	0	0	1	1	1	1	1	1	0	0	0	1
hao	65093	Halothece sp. PCC 7418	828	852	91	10.6808	7	0	0	0	0	0	0	0	0	0	0	0	0	0	0	0	0	0	0	0	0	1	1	1	1	1	1	0	0	0	1
hap	557723	Haemophilus parasuis SH0165	1516	1458	276	18.93	21	1	0	1	0	0	0	1	1	0	1	1	1	1	0	1	1	0	0	1	0	1	1	1	1	1	1	1	1	1	1
har	204773	Herminiimonas arsenicoxydans	1797	1800	304	16.8889	19	1	0	1	0	0	0	1	1	0	1	0	1	1	0	1	1	0	0	1	0	1	1	1	1	1	1	1	1	0	1
has	656519	Halanaerobium hydrogeniformans	1487	1447	296	20.4561	23	1	1	1	0	1	0	1	1	0	1	1	1	1	0	1	1	0	0	1	0	1	1	1	1	1	1	1	1	1	1
hau	316274	Herpetosiphon aurantiacus DSM 785	1916	1909	344	18.0199	23	1	1	1	0	1	0	1	1	0	1	1	1	1	0	1	1	0	0	1	0	1	1	1	1	1	1	1	1	1	1
hba	582402	Hirschia baltica ATCC 49814	1900	1861	352	18.9146	19	0	1	1	0	0	0	1	1	0	1	1	1	1	0	1	1	0	0	1	0	1	1	1	1	1	1	1	0	0	1
hbi	1002804	Helicobacter bizzozeronii CIII-1	608	651	112	17.2043	11	0	0	1	0	0	0	0	0	0	1	0	0	0	0	1	1	0	0	0	0	1	1	1	1	1	1	0	0	0	1
hbo	469382	Halogeometricum borinquense DSM 11551	1364	1439	276	19.18	20	1	0	1	0	1	0	1	1	0	1	1	1	0	0	1	1	0	0	1	0	1	1	1	1	1	1	1	1	0	1
hbu	415426	Hyperthermus butylicus DSM 5456	751	842	172	20.4276	14	0	0	1	0	0	0	0	0	0	1	0	0	0	0	1	1	0	0	1	0	1	1	1	1	1	1	1	1	0	1
hca	1163742	Helicobacter pylori PeCan18	598	648	99	15.2778	10	0	0	0	0	0	0	0	0	0	0	0	0	0	0	1	1	0	0	0	0	1	1	1	1	1	1	0	1	0	1
hcb	1206745	Helicobacter cinaedi ATCC BAA-847	638	641	77	12.0125	8	0	0	0	0	0	0	0	0	0	0	0	0	0	0	0	0	0	0	0	0	1	1	1	1	1	1	0	1	0	1
hce	182217	Helicobacter cetorum MIT 00-7128	601	621	111	17.8744	12	0	0	1	0	0	0	0	0	0	1	0	0	0	0	1	1	0	0	0	0	1	1	1	1	1	1	0	1	0	1
hch	349521	Hahella chejuensis KCTC 2396	2181	2095	377	17.9952	23	1	1	1	0	1	0	1	1	1	1	1	1	1	0	1	1	0	0	1	0	1	1	1	1	1	1	1	1	0	1
hci	573234	Candidatus Hodgkinia cicadicola Dsem	194	293	18	6.14334	0	0	0	0	0	0	0	0	0	0	0	0	0	0	0	0	0	0	0	0	0	0	0	0	0	0	0	0	0	0	0
hcm	1163745	Helicobacter cetorum MIT 99-5656	585	615	108	17.561	11	0	0	1	0	0	0	0	0	0	1	0	0	0	0	1	1	0	0	0	0	1	1	1	1	1	1	0	0	0	1
hcn	1163743	Helicobacter pylori HUP-B14	606	651	95	14.5929	9	0	0	0	0	0	0	0	0	0	0	0	0	0	0	1	1	0	0	0	0	1	1	1	1	1	1	0	0	0	1
hcp	1172562	Helicobacter cinaedi PAGU611	526	585	52	8.88889	5	0	0	0	0	0	0	0	0	0	0	0	0	0	0	0	0	0	0	0	0	1	0	0	1	1	1	0	0	0	1
hde	572265	Candidatus Hamiltonella defensa 5AT, endosymbiont of Acyrthosiphon pisum	1041	1067	175	16.4011	14	0	0	1	0	0	0	0	0	0	1	1	1	0	0	1	0	0	0	1	0	1	1	1	1	1	1	1	0	0	1
hdn	582899	Hyphomicrobium denitrificans ATCC 51888	1802	1732	316	18.2448	21	1	1	1	0	0	0	1	1	0	1	1	1	1	0	1	1	0	0	1	0	1	1	1	1	1	1	1	1	0	1
hdu	233412	Haemophilus ducreyi 35000HP	1193	1192	215	18.0369	17	0	0	1	0	0	0	0	0	0	1	1	1	0	0	1	1	1	0	1	0	1	1	1	1	1	1	1	1	0	1
hef	866344	Helicobacter pylori F16	604	651	96	14.7465	9	0	0	0	0	0	0	0	0	0	0	0	0	0	0	1	1	0	0	0	0	1	1	1	1	1	1	0	0	0	1
heg	907240	Helicobacter pylori Gambia94/24	587	635	95	14.9606	9	0	0	0	0	0	0	0	0	0	0	0	0	0	0	1	1	0	0	0	0	1	1	1	1	1	1	0	0	0	1
hei	1234600	Helicobacter pylori Rif2	604	651	96	14.7465	9	0	0	0	0	0	0	0	0	0	0	0	0	0	0	1	1	0	0	0	0	1	1	1	1	1	1	0	0	0	1
hel	768066	Halomonas elongata DSM 2581	2163	2065	405	19.6126	21	1	1	1	0	0	0	1	1	0	1	1	1	1	0	1	1	0	0	1	0	1	1	1	1	1	1	1	1	0	1
hen	1055530	Helicobacter pylori SNT49	601	649	100	15.4083	9	0	0	0	0	0	0	0	0	0	0	0	0	0	0	1	1	0	0	0	0	1	1	1	1	1	1	0	0	0	1
heo	85962	Helicobacter pylori 26695	604	651	101	15.5146	9	0	0	0	0	0	0	0	0	0	0	0	0	0	0	1	1	0	0	0	0	1	1	1	1	1	1	0	0	0	1
hep	1055528	Helicobacter pylori Puno120	597	647	100	15.456	9	0	0	0	0	0	0	0	0	0	0	0	0	0	0	1	1	0	0	0	0	1	1	1	1	1	1	0	0	0	1
heq	102608	Helicobacter pylori F32	599	649	100	15.4083	9	0	0	0	0	0	0	0	0	0	0	0	0	0	0	1	1	0	0	0	0	1	1	1	1	1	1	0	0	0	1
her	1234365	Helicobacter pylori Rif1	604	651	101	15.5146	9	0	0	0	0	0	0	0	0	0	0	0	0	0	0	1	1	0	0	0	0	1	1	1	1	1	1	0	0	0	1
hes	907239	Helicobacter pylori SouthAfrica7	597	647	100	15.456	9	0	0	0	0	0	0	0	0	0	0	0	0	0	0	1	1	0	0	0	0	1	1	1	1	1	1	0	0	0	1
heu	1055529	Helicobacter pylori Puno135	608	654	101	15.4434	9	0	0	0	0	0	0	0	0	0	0	0	0	0	0	1	1	0	0	0	0	1	1	1	1	1	1	0	0	0	1
hex	866346	Helicobacter pylori F57	604	651	101	15.5146	9	0	0	0	0	0	0	0	0	0	0	0	0	0	0	1	1	0	0	0	0	1	1	1	1	1	1	0	0	0	1
hey	1127122	Helicobacter pylori XZ274	572	637	87	13.6578	7	0	0	0	0	0	0	0	0	0	0	0	0	0	0	0	0	0	0	0	0	1	1	1	1	1	1	0	0	0	1
hfe	936155	Helicobacter felis ATCC 49179	1175	1147	209	18.2214	17	0	0	1	0	0	0	0	1	0	1	1	1	1	0	1	1	0	0	1	0	1	1	1	1	1	1	0	1	0	1
hha	349124	Halorhodospira halophila SL1	1661	1603	308	19.214	20	1	0	1	0	0	0	1	1	0	1	1	1	1	0	1	1	0	0	0	0	1	1	1	1	1	1	1	1	1	1
hhd	866895	Halobacillus halophilus DSM 2266	1006	928	208	22.4138	20	1	0	1	0	1	0	1	1	0	1	1	1	1	0	1	1	0	0	0	0	1	1	1	1	1	1	1	1	0	1
hhe	235279	Helicobacter hepaticus ATCC 51449	1147	1129	198	17.5376	20	1	1	1	0	0	0	1	1	0	1	1	1	1	0	1	1	0	0	1	0	1	1	1	1	1	1	0	1	0	1
hhi	634497	Haloarcula hispanica ATCC 33960	1446	1604	301	18.7656	21	1	1	1	0	0	0	1	1	0	1	1	1	0	0	1	1	0	0	1	0	1	1	1	1	1	1	1	1	1	1
hhl	748449	Halobacteroides halobius DSM 5150	766	739	169	22.8687	14	0	0	1	0	0	0	1	1	0	1	0	0	0	0	1	1	0	0	0	0	1	1	1	1	1	1	1	0	0	1
hho	547144	Hydrogenobaculum sp. HO	603	620	129	20.8065	15	0	0	1	0	0	0	1	1	0	1	1	1	0	0	1	0	0	0	0	0	1	1	1	1	1	1	1	0	0	1
hhp	1163740	Helicobacter pylori Shi112	603	651	93	14.2857	9	0	0	0	0	0	0	0	0	0	0	0	0	0	0	1	1	0	0	0	0	1	1	1	1	1	1	0	0	0	1
hhq	1163741	Helicobacter pylori Shi169	601	650	93	14.3077	9	0	0	0	0	0	0	0	0	0	0	0	0	0	0	1	1	0	0	0	0	1	1	1	1	1	1	0	0	0	1
hhr	1163739	Helicobacter pylori Shi417	600	651	93	14.2857	9	0	0	0	0	0	0	0	0	0	0	0	0	0	0	1	1	0	0	0	0	1	1	1	1	1	1	0	0	0	1
hhy	760192	Haliscomenobacter hydrossis DSM 1100	2234	2205	447	20.2721	24	1	1	1	1	1	0	1	1	0	1	1	1	1	0	1	1	0	0	1	0	1	1	1	1	1	1	1	1	1	1
hie	262727	Haemophilus influenzae R2846 (nontypeable)	752	699	151	21.6023	16	0	0	1	0	0	0	1	1	0	1	0	1	0	0	1	1	0	0	0	0	1	1	1	1	1	1	1	1	0	1
hif	866630	Haemophilus influenzae F3031 (nontypeable)	1264	1271	240	18.8828	21	1	1	1	0	0	0	1	1	0	1	1	1	1	0	1	1	0	0	1	0	1	1	1	1	1	1	1	1	0	1
hil	935897	Haemophilus influenzae F3047 (nontypeable)	1123	1082	212	19.5933	16	0	0	1	0	0	0	1	1	0	1	0	1	1	0	1	1	0	0	0	0	1	1	1	1	1	1	1	0	0	1
hin	71421	Haemophilus influenzae Rd KW20 (serotype d)	787	726	142	19.5592	14	0	0	1	0	0	0	1	1	0	1	0	0	0	0	1	1	0	0	0	0	1	1	1	1	1	1	1	0	0	1
hip	374930	Haemophilus influenzae PittEE (nontypeable)	1294	1273	233	18.3032	21	1	0	1	0	0	0	1	1	0	1	1	1	1	0	1	1	0	0	1	0	1	1	1	1	1	1	1	1	1	1
hiq	374931	Haemophilus influenzae PittGG (nontypeable)	1293	1301	201	15.4497	15	0	0	1	0	0	0	0	1	0	1	0	0	0	0	1	1	0	0	1	0	1	1	1	1	1	1	1	0	1	1
hit	281310	Haemophilus influenzae 86-028NP (nontypeable)	1385	1358	279	20.5449	21	1	0	1	0	0	0	1	1	0	1	1	1	1	0	1	1	0	0	1	0	1	1	1	1	1	1	1	1	1	1
hiu	862964	Haemophilus influenzae 10810 (serotype b)	1373	1354	271	20.0148	22	1	1	1	0	0	0	1	1	0	1	1	1	1	0	1	1	0	0	1	0	1	1	1	1	1	1	1	1	1	1
hiz	262728	Haemophilus influenzae R2866 (nontypeable)	757	708	148	20.904	15	0	0	1	0	0	0	1	1	0	1	0	1	0	0	1	1	0	0	0	0	1	1	1	1	1	1	1	0	0	1
hje	795797	Halalkalicoccus jeotgali B3	769	819	141	17.2161	15	0	0	1	0	0	0	1	1	0	1	1	1	0	0	1	1	0	0	0	0	1	1	1	1	1	1	0	0	0	1
hla	416348	Halorubrum lacusprofundi ATCC 49239	1202	1228	273	22.2313	23	1	1	1	0	1	0	1	1	0	1	1	1	1	0	1	1	0	0	1	0	1	1	1	1	1	1	1	1	1	1
hma	272569	Haloarcula marismortui ATCC 43049	1565	1716	308	17.9487	21	1	1	1	0	0	0	1	1	0	1	1	1	0	0	1	1	0	0	1	0	1	1	1	1	1	1	1	1	1	1
hmc	717785	Hyphomicrobium sp. MC1	1982	1932	354	18.323	21	1	1	1	0	0	0	1	1	0	1	1	1	1	0	1	1	0	0	1	0	1	1	1	1	1	1	1	1	0	1
hme	523841	Haloferax mediterranei ATCC 33500	715	745	149	20	18	1	0	1	0	0	0	1	1	0	1	1	1	1	0	1	1	0	0	0	0	1	1	1	1	1	1	0	1	0	1
hmg	6085	Hydra magnipapillata	1080	1074	175	16.2942	18	1	0	1	0	1	0	0	0	0	1	1	1	1	0	1	1	0	0	0	0	1	1	1	1	1	1	1	1	0	1
hmo	498761	Heliobacterium modesticaldum Ice1	1565	1519	329	21.659	23	1	1	1	1	1	0	1	1	0	1	1	1	1	0	1	1	0	0	1	0	1	1	1	1	1	1	1	1	0	1
hmr	760142	Hippea maritima DSM 10411	1385	1407	256	18.1947	24	1	1	1	1	1	0	1	1	0	1	1	1	1	0	1	1	0	0	1	0	1	1	1	1	1	1	1	1	1	1
hms	679897	Helicobacter mustelae 12198	1127	1116	207	18.5484	18	0	1	1	0	0	0	1	1	0	1	1	1	1	0	1	1	0	0	1	0	1	1	1	1	1	1	0	0	0	1
hmu	485914	Halomicrobium mukohataei DSM 12286	1195	1258	277	22.0191	20	0	1	1	0	0	0	1	1	0	1	1	1	1	0	1	1	0	0	1	0	1	1	1	1	1	1	1	1	0	1
hna	555778	Halothiobacillus neapolitanus c2	1501	1459	295	20.2193	19	0	0	1	0	0	0	1	1	0	1	1	1	1	0	1	1	1	0	0	0	1	1	1	1	1	1	1	0	1	1
hne	228405	Hyphomonas neptunium ATCC 15444	1951	1959	355	18.1215	22	1	1	1	0	1	0	1	1	0	1	1	1	1	0	1	1	0	0	1	0	1	1	1	1	1	1	1	1	0	1
hoh	502025	Haliangium ochraceum DSM 14365	2051	2016	417	20.6845	21	1	0	1	0	1	0	0	0	0	1	1	1	1	0	1	1	0	1	1	0	1	1	1	1	1	1	1	1	1	1
hor	373903	Halothermothrix orenii H 168	1388	1352	288	21.3018	23	1	1	1	1	1	0	1	1	0	1	0	1	1	0	1	1	0	0	1	0	1	1	1	1	1	1	1	1	1	1
hpa	357544	Helicobacter pylori HPAG1	1181	1228	218	17.7524	18	1	0	1	0	0	0	0	1	0	1	1	1	1	0	1	1	0	0	1	0	1	1	1	1	1	1	0	1	0	1
hpb	592205	Helicobacter pylori B38	1177	1199	217	18.0984	18	1	0	1	0	0	0	0	1	0	1	1	1	1	0	1	1	0	0	1	0	1	1	1	1	1	1	0	1	0	1
hpc	765963	Helicobacter pylori PeCan4	1147	1166	162	13.8937	11	0	0	0	0	0	0	0	1	0	0	0	0	0	0	1	1	0	0	1	0	1	1	1	1	1	1	0	0	0	1
hpd	290847	Helicobacter pylori 51	584	631	80	12.6783	7	0	0	0	0	0	0	0	0	0	0	0	0	0	0	0	0	0	0	0	0	1	1	1	1	1	1	0	0	0	1
hpe	1055527	Helicobacter pylori ELS37	604	651	80	12.2888	7	0	0	0	0	0	0	0	0	0	0	0	0	0	0	0	0	0	0	0	0	1	1	1	1	1	1	0	0	0	1
hpf	866345	Helicobacter pylori F30	604	651	80	12.2888	7	0	0	0	0	0	0	0	0	0	0	0	0	0	0	0	0	0	0	0	0	1	1	1	1	1	1	0	0	0	1
hpg	563041	Helicobacter pylori G27	1105	1151	156	13.5534	11	0	0	0	0	0	0	0	1	0	0	0	0	0	0	1	1	0	0	1	0	1	1	1	1	1	1	0	0	0	1
hph	907237	Helicobacter pylori Lithuania75	604	651	80	12.2888	7	0	0	0	0	0	0	0	0	0	0	0	0	0	0	0	0	0	0	0	0	1	1	1	1	1	1	0	0	0	1
hpi	869727	Helicobacter pylori 908	592	646	80	12.3839	7	0	0	0	0	0	0	0	0	0	0	0	0	0	0	0	0	0	0	0	0	1	1	1	1	1	1	0	0	0	1
hpj	85963	Helicobacter pylori J99	1159	1172	168	14.3345	11	0	0	0	0	0	0	0	1	0	0	0	0	0	0	1	1	0	0	1	0	1	1	1	1	1	1	0	0	0	1
hpk	572479	Halanaerobium praevalens DSM 2228	677	692	108	15.6069	8	0	0	0	0	0	0	0	0	0	0	0	0	0	0	0	0	0	0	0	0	1	1	1	1	1	1	1	0	0	1
hpl	693745	Helicobacter pylori B8	1154	1191	199	16.7086	18	1	0	1	0	0	0	0	1	0	1	1	1	1	0	1	1	0	0	1	0	1	1	1	1	1	1	0	1	0	1
hpm	765962	Helicobacter pylori SJM180	1152	1166	164	14.0652	11	0	0	0	0	0	0	0	1	0	0	0	0	0	0	1	1	0	0	1	0	1	1	1	1	1	1	0	0	0	1
hpn	907238	Helicobacter pylori India7	604	651	80	12.2888	7	0	0	0	0	0	0	0	0	0	0	0	0	0	0	0	0	0	0	0	0	1	1	1	1	1	1	0	0	0	1
hpo	585535	Helicobacter pylori 35A	604	651	80	12.2888	7	0	0	0	0	0	0	0	0	0	0	0	0	0	0	0	0	0	0	0	0	1	1	1	1	1	1	0	0	0	1
hpp	570508	Helicobacter pylori P12	1141	1188	155	13.0471	11	0	0	0	0	0	0	0	1	0	0	0	0	0	0	1	1	0	0	1	0	1	1	1	1	1	1	0	0	0	1
hpq	985081	Helicobacter pylori 2017	593	647	80	12.3648	7	0	0	0	0	0	0	0	0	0	0	0	0	0	0	0	0	0	0	0	0	1	1	1	1	1	1	0	0	0	1
hpr	862965	Haemophilus parainfluenzae T3T1	1348	1330	275	20.6767	22	1	1	1	0	0	0	1	1	0	1	1	1	1	0	1	1	0	0	1	0	1	1	1	1	1	1	1	1	1	1
hps	512562	Helicobacter pylori Shi470	1136	1151	162	14.0747	11	0	0	0	0	0	0	0	1	0	0	0	0	0	0	1	1	0	0	1	0	1	1	1	1	1	1	0	0	0	1
hpt	794851	Helicobacter pylori Sat464	600	652	80	12.2699	7	0	0	0	0	0	0	0	0	0	0	0	0	0	0	0	0	0	0	0	0	1	1	1	1	1	1	0	0	0	1
hpu	765964	Helicobacter pylori Cuz20	587	637	80	12.5589	7	0	0	0	0	0	0	0	0	0	0	0	0	0	0	0	0	0	0	0	0	1	1	1	1	1	1	0	0	0	1
hpv	637913	Helicobacter pylori v225d	584	635	80	12.5984	7	0	0	0	0	0	0	0	0	0	0	0	0	0	0	0	0	0	0	0	0	1	1	1	1	1	1	0	0	0	1
hpw	985080	Helicobacter pylori 2018	593	647	80	12.3648	7	0	0	0	0	0	0	0	0	0	0	0	0	0	0	0	0	0	0	0	0	1	1	1	1	1	1	0	0	0	1
hpx	585538	Helicobacter pylori 83	604	651	80	12.2888	7	0	0	0	0	0	0	0	0	0	0	0	0	0	0	0	0	0	0	0	0	1	1	1	1	1	1	0	0	0	1
hpy	85962	Helicobacter pylori 26695	622	674	80	11.8694	7	0	0	0	0	0	0	0	0	0	0	0	0	0	0	0	0	0	0	0	0	1	1	1	1	1	1	0	0	0	1
hpya	1055531	Helicobacter pylori Aklavik117	598	649	80	12.3267	7	0	0	0	0	0	0	0	0	0	0	0	0	0	0	0	0	0	0	0	0	1	1	1	1	1	1	0	0	0	1
hpyk	1055532	Helicobacter pylori Aklavik86	580	620	80	12.9032	7	0	0	0	0	0	0	0	0	0	0	0	0	0	0	0	0	0	0	0	0	1	1	1	1	1	1	0	0	0	1
hpyl	1248726	Helicobacter pylori OK310	604	651	101	15.5146	9	0	0	0	0	0	0	0	0	0	0	0	0	0	0	1	1	0	0	0	0	1	1	1	1	1	1	0	0	0	1
hpyo	1248725	Helicobacter pylori OK113	605	652	80	12.2699	7	0	0	0	0	0	0	0	0	0	0	0	0	0	0	0	0	0	0	0	0	1	1	1	1	1	1	0	0	0	1
hpz	684950	Helicobacter pylori 52	592	642	79	12.3053	7	0	0	0	0	0	0	0	0	0	0	0	0	0	0	0	0	0	0	0	0	1	1	1	1	1	1	0	0	0	1
hru	797302	Halovivax ruber XH-70	623	686	81	11.8076	7	0	0	0	0	0	0	0	0	0	0	0	0	0	0	0	0	0	0	0	0	1	1	1	1	1	1	0	0	0	1
hsa	9606	Homo sapiens (human)	3416	3270	601	18.3792	21	1	1	1	0	0	0	0	0	1	1	1	1	1	0	1	1	0	0	1	0	1	1	1	1	1	1	1	1	1	1
hse	757424	Herbaspirillum seropedicae SmR1	2244	2187	398	18.1984	23	1	1	1	0	1	0	1	1	0	1	0	1	1	0	1	1	1	0	1	0	1	1	1	1	1	1	1	1	1	1
hsl	478009	Halobacterium salinarum R1	1084	1178	214	18.1664	14	0	1	1	0	0	0	0	0	0	1	0	1	0	0	1	1	0	0	1	0	1	1	1	1	1	1	0	0	0	1
hsm	228400	Haemophilus somnus 2336	1464	1400	300	21.4286	21	1	1	1	0	0	0	1	1	0	1	0	1	1	0	1	1	0	0	1	0	1	1	1	1	1	1	1	1	1	1
hso	205914	Haemophilus somnus (Histophilus somni) 129PT	1458	1455	305	20.9622	21	1	1	1	0	0	0	1	1	0	1	0	1	1	0	1	1	0	0	1	0	1	1	1	1	1	1	1	1	1	1
hte	608538	Hydrogenobacter thermophilus TK-6	1118	1095	233	21.2785	16	0	0	1	0	0	0	1	1	0	1	0	1	1	0	1	0	0	0	0	0	1	1	1	1	1	1	1	0	1	1
hth	608538	Hydrogenobacter thermophilus TK-6	1123	1106	233	21.0669	16	0	0	1	0	0	0	1	1	0	1	0	1	1	0	1	0	0	0	0	0	1	1	1	1	1	1	1	0	1	1
htu	543526	Haloterrigena turkmenica DSM 5511	1446	1518	341	22.4638	21	1	1	1	0	1	0	1	1	0	1	0	1	1	0	1	1	0	0	1	0	1	1	1	1	1	1	1	1	0	1
hut	519442	Halorhabdus utahensis DSM 12940	1070	1129	270	23.915	20	1	1	1	0	0	0	1	1	0	1	0	1	1	0	1	1	0	0	1	0	1	1	1	1	1	1	0	1	1	1
hvo	309800	Haloferax volcanii DS2	1482	1595	299	18.7461	22	1	1	1	0	1	0	1	1	0	1	0	1	1	0	1	1	0	0	1	0	1	1	1	1	1	1	1	1	1	1
hwa	362976	Haloquadratum walsbyi DSM 16790 (HBSQ001)	1267	1459	269	18.4373	21	1	1	1	0	0	0	1	1	0	1	0	1	1	0	1	1	0	0	1	0	1	1	1	1	1	1	1	1	1	1
hwc	768065	Haloquadratum walsbyi C23	609	661	92	13.9183	9	0	0	0	0	0	0	0	0	0	0	0	0	0	0	0	0	0	0	0	0	1	1	1	1	1	1	1	1	0	1
hxa	797210	Halopiger xanaduensis SH-6	1393	1530	324	21.1765	21	1	1	1	0	1	0	1	1	0	1	0	1	0	0	1	1	0	0	1	0	1	1	1	1	1	1	1	1	1	1
hya	380749	Hydrogenobaculum sp. Y04AAS1	1196	1190	230	19.3277	19	0	1	1	1	0	0	1	1	0	1	0	1	1	0	1	0	0	0	1	0	1	1	1	1	1	1	1	0	1	1
hys	547146	Hydrogenobaculum sp. SN	605	625	122	19.52	14	0	0	1	0	0	0	1	1	0	1	0	1	0	0	1	0	0	0	0	0	1	1	1	1	1	1	1	0	0	1
iag	583356	Ignisphaera aggregans DSM 17230	812	868	188	21.659	15	0	0	1	0	1	0	1	1	0	1	0	0	0	0	1	1	0	0	1	0	1	1	1	0	1	1	1	0	0	1
ial	945713	Ignavibacterium album JCM 16511	806	806	108	13.3995	8	0	0	0	0	0	0	0	0	0	0	0	0	0	0	0	0	0	0	0	0	1	1	1	1	1	1	1	0	0	1
ica	710696	Intrasporangium calvum DSM 43043	2032	1955	385	19.6931	23	1	1	1	0	1	0	1	1	1	1	0	1	1	0	1	1	0	0	1	0	1	1	1	1	1	1	1	1	1	1
iho	453591	Ignicoccus hospitalis KIN4/I	746	839	166	19.7855	14	0	1	1	0	0	0	1	1	0	1	0	1	0	0	1	0	0	0	1	0	1	1	1	0	1	1	0	0	0	1
ilo	283942	Idiomarina loihiensis L2TR	1714	1662	311	18.7124	20	1	1	1	0	1	0	0	1	0	1	0	1	1	0	1	1	0	0	1	0	1	1	1	1	1	1	1	1	0	1
ipa	575540	Isosphaera pallida ATCC 43644	1707	1706	329	19.2849	20	0	0	1	1	0	0	1	1	0	1	1	1	1	0	1	1	0	0	1	0	1	1	1	1	1	1	1	0	1	1
ipo	572544	Ilyobacter polytropus DSM 2926	1644	1570	374	23.8217	24	1	1	1	0	1	0	1	1	0	1	1	1	1	0	1	1	1	0	1	0	1	1	1	1	1	1	1	1	1	1
isc	6945	Ixodes scapularis (black-legged tick)	1105	1096	169	15.4197	15	0	0	1	0	0	0	0	0	0	0	1	1	1	0	1	1	0	0	0	0	1	1	1	1	1	1	1	1	0	1
iva	743718	Isoptericola variabilis 225	1842	1810	404	22.3204	22	1	0	1	1	1	0	1	1	0	1	0	1	1	0	1	1	0	0	1	0	1	1	1	1	1	1	1	1	1	1
jan	290400	Jannaschia sp. CCS1	2142	2041	397	19.4512	22	1	0	1	0	1	0	1	1	0	1	1	1	1	0	1	1	0	0	1	0	1	1	1	1	1	1	1	1	1	1
jde	471856	Jonesia denitrificans DSM 20603	1613	1559	329	21.1033	20	1	1	1	0	0	0	0	1	0	1	0	1	1	0	1	1	0	0	1	0	1	1	1	1	1	1	1	1	1	1
kaf	1071382	Kazachstania africana CBS 2517	897	844	146	17.2986	17	1	0	1	0	0	0	1	1	0	1	1	1	0	0	1	1	0	0	0	0	1	0	1	1	1	1	1	1	0	1
kbl	1208923	Candidatus Kinetoplastibacterium blastocrithidii (ex Strigomonas culicis)	487	516	54	10.4651	7	0	0	0	0	0	0	0	0	0	0	0	0	0	0	0	0	0	0	0	0	1	1	1	1	1	1	0	0	0	1
kbt	1208922	Candidatus Kinetoplastibacterium blastocrithidii TCC012E	487	516	54	10.4651	7	0	0	0	0	0	0	0	0	0	0	0	0	0	0	0	0	0	0	0	0	1	1	1	1	1	1	0	0	0	1
kci	1267577	Candidatus Kinetoplastibacterium crithidii (ex Angomonas deanei ATCC 30255)	481	520	55	10.5769	7	0	0	0	0	0	0	0	0	0	0	0	0	0	0	0	0	0	0	0	0	1	1	1	1	1	1	0	0	0	1
kcr	374847	Candidatus Korarchaeum cryptofilum OPF8	830	924	107	11.5801	6	0	0	0	0	0	0	0	0	0	0	0	0	0	0	0	0	0	0	1	0	1	1	0	0	1	1	0	0	0	1
kct	1208918	Candidatus Kinetoplastibacterium crithidii TCC036E	482	520	55	10.5769	7	0	0	0	0	0	0	0	0	0	0	0	0	0	0	0	0	0	0	0	0	1	1	1	1	1	1	0	0	0	1
kde	1208919	Candidatus Kinetoplastibacterium desouzaii TCC079E	487	527	55	10.4364	7	0	0	0	0	0	0	0	0	0	0	0	0	0	0	0	0	0	0	0	0	1	1	1	1	1	1	0	0	0	1
kdi	983548	Krokinobacter sp. 4H-3-7-5	1668	1650	302	18.303	22	1	1	1	0	1	0	1	1	0	1	1	1	1	0	1	1	0	0	1	0	1	1	1	1	1	1	1	1	0	1
kfl	479435	Kribbella flavida DSM 17836	2178	2152	462	21.4684	23	1	1	1	1	1	0	1	1	0	1	0	1	1	0	1	1	0	0	1	0	1	1	1	1	1	1	1	1	1	1
kga	1208921	Candidatus Kinetoplastibacterium galatii TCC219	487	516	52	10.0775	7	0	0	0	0	0	0	0	0	0	0	0	0	0	0	0	0	0	0	0	0	1	1	1	1	1	1	0	0	0	1
kko	523791	Kangiella koreensis DSM 16069	1636	1631	276	16.9221	20	1	1	1	0	1	0	0	0	0	1	1	1	1	0	1	1	0	0	1	0	1	1	1	1	1	1	1	1	0	1
kla	284590	Kluyveromyces lactis NRRL Y-1140	1087	1034	168	16.2476	19	1	0	1	0	1	0	1	1	0	1	1	1	0	0	1	1	0	0	0	0	1	1	1	1	1	1	1	1	0	1
kol	521045	Kosmotoga olearia TBF 19.5.1	1277	1266	264	20.8531	19	1	0	1	0	0	0	0	0	0	1	1	1	1	0	1	1	0	0	1	0	1	1	1	1	1	1	1	1	1	1
kon	1208920	Candidatus Kinetoplastibacterium oncopeltii TCC290E	474	499	54	10.8216	7	0	0	0	0	0	0	0	0	0	0	0	0	0	0	0	0	0	0	0	0	1	1	1	1	1	1	0	0	0	1
kox	1006551	Klebsiella oxytoca KCTC 1686	2653	2447	598	24.4381	23	1	0	1	0	1	0	1	1	0	1	1	1	1	0	1	1	1	0	1	0	1	1	1	1	1	1	1	1	1	1
kpe	507522	Klebsiella pneumoniae 342	2549	2386	508	21.2909	23	1	1	1	0	1	0	1	1	0	1	1	1	1	0	1	1	0	0	1	0	1	1	1	1	1	1	1	1	1	1
kpm	1125630	Klebsiella pneumoniae subsp. pneumoniae HS11286	1424	1270	261	20.5512	19	1	0	1	0	1	0	1	1	0	1	1	1	0	0	1	1	0	0	0	0	1	1	1	1	1	1	1	1	0	1
kpn	272620	Klebsiella pneumoniae subsp. pneumoniae MGH 78578	1444	1285	268	20.856	19	1	0	1	0	1	0	1	1	0	1	1	1	0	0	1	1	0	0	0	0	1	1	1	1	1	1	1	1	0	1
kpo	1049565	Klebsiella pneumoniae KCTC 2242	1408	1253	258	20.5906	19	1	0	1	0	1	0	1	1	0	1	1	1	0	0	1	1	0	0	0	0	1	1	1	1	1	1	1	1	0	1
kpp	1193292	Klebsiella pneumoniae subsp. pneumoniae 1084	1394	1251	260	20.7834	18	1	0	1	0	1	0	1	1	0	1	0	1	0	0	1	1	0	0	0	0	1	1	1	1	1	1	1	1	0	1
kpu	484021	Klebsiella pneumoniae NTUH-K2044	1445	1275	265	20.7843	19	1	0	1	0	1	0	1	1	0	1	1	1	0	0	1	1	0	0	0	0	1	1	1	1	1	1	1	1	0	1
kra	266940	Kineococcus radiotolerans SRS30216	1852	1827	383	20.9633	22	1	1	1	0	1	0	1	1	0	1	0	1	1	0	1	1	0	0	1	0	1	1	1	1	1	1	1	1	1	1
krh	378753	Kocuria rhizophila DC2201	1740	1675	308	18.3881	20	1	0	1	0	0	0	1	1	0	1	0	1	1	0	1	1	0	0	1	0	1	1	1	1	1	1	1	1	1	1
kse	478801	Kytococcus sedentarius DSM 20547	1608	1594	306	19.197	20	1	0	1	0	1	0	0	1	0	1	0	1	1	0	1	1	0	0	1	0	1	1	1	1	1	1	1	1	1	1
ksk	452652	Kitasatospora setae KM-6054	2190	2111	524	24.8224	23	1	0	1	1	1	0	1	1	0	1	0	1	1	0	1	1	1	0	1	0	1	1	1	1	1	1	1	1	1	1
kva	640131	Klebsiella variicola At-22	2440	2255	542	24.0355	23	1	0	1	0	1	0	1	1	0	1	1	1	1	0	1	1	0	1	1	0	1	1	1	1	1	1	1	1	1	1
kvl	759362	Ketogulonigenium vulgarum WSH-001	807	819	168	20.5128	18	1	0	1	0	0	0	0	1	0	1	1	1	1	0	1	1	0	0	0	0	1	1	1	1	1	1	1	1	0	1
kvu	880591	Ketogulonicigenium vulgare Y25	1739	1777	296	16.6573	22	1	0	1	0	1	0	1	1	0	1	1	1	1	0	1	1	0	0	1	0	1	1	1	1	1	1	1	1	1	1
laa	1174529	Candidatus Liberibacter asiaticus gxpsy	479	517	103	19.9226	13	0	0	1	0	0	0	0	0	0	0	1	1	0	0	1	0	0	0	0	0	1	1	1	1	1	1	1	1	0	1
lac	272621	Lactobacillus acidophilus NCFM	813	929	168	18.084	11	0	0	0	0	0	0	0	0	0	0	0	1	1	0	0	0	0	0	0	0	1	1	1	1	1	1	1	1	0	1
lai	891391	Lactobacillus acidophilus 30SC	1139	1197	267	22.3058	18	1	0	1	1	0	0	0	0	0	1	0	1	1	0	0	1	0	0	1	0	1	1	1	1	1	1	1	1	1	1
lam	695560	Lactobacillus amylovorus GRL 1112	1098	1195	249	20.8368	18	1	0	1	1	0	0	0	0	0	1	0	1	1	0	0	1	0	0	1	0	1	1	1	1	1	1	1	1	1	1
lan	983544	Lacinutrix sp. 5H-3-7-4	1660	1653	311	18.8143	24	1	1	1	1	1	0	1	1	0	1	1	1	1	0	1	1	0	0	1	0	1	1	1	1	1	1	1	1	1	1
las	537021	Candidatus Liberibacter asiaticus psy62	486	531	94	17.7024	12	0	0	1	0	0	0	0	0	0	0	1	1	0	0	1	0	0	0	0	0	1	1	1	1	1	1	1	0	0	1
lay	695562	Lactobacillus amylovorus GRL1118	442	499	103	20.6413	9	0	0	0	0	0	0	0	0	0	0	0	0	1	0	0	1	0	0	0	0	1	1	1	1	1	1	0	0	0	1
lba	523794	Leptotrichia buccalis C-1013-b	1282	1252	265	21.1661	20	0	1	1	0	0	0	1	1	0	1	1	1	1	0	1	1	0	0	1	0	1	1	1	1	1	1	1	0	1	1
lbc	486041	Laccaria bicolor S238N-H82	1098	1056	192	18.1818	22	1	1	1	0	1	0	1	1	0	1	1	1	1	0	1	1	0	0	1	0	1	1	1	1	1	1	1	1	0	1
lbf	355278	Leptospira biflexa serovar Patoc Patoc 1 (Ames)	830	894	145	16.2192	15	0	0	1	0	0	0	1	1	0	1	0	0	1	0	1	1	0	0	0	0	1	1	1	1	1	1	1	0	0	1
lbh	511437	Lactobacillus buchneri NRRL B-30929	1445	1490	238	15.9732	19	1	0	1	1	0	0	0	1	0	1	0	1	1	0	1	1	0	0	1	0	1	1	1	1	1	1	1	1	0	1
lbi	456481	Leptospira biflexa serovar Patoc Patoc 1 (Paris)	829	894	108	12.0805	12	1	0	0	0	0	0	0	0	0	0	0	0	1	0	0	1	0	0	0	0	1	1	1	1	1	1	1	1	0	1
lbj	355277	Leptospira borgpetersenii serovar Hardjo-bovis JB197	769	833	91	10.9244	10	1	0	0	0	0	0	0	0	0	0	0	0	0	0	0	1	0	0	0	0	1	1	1	1	1	1	1	0	0	1
lbk	1001583	Lactobacillus brevis KB290	582	640	156	24.375	13	0	0	1	0	0	0	0	0	0	1	0	0	1	0	1	0	0	0	0	0	1	1	1	1	1	1	1	1	0	1
lbl	355276	Leptospira borgpetersenii serovar Hardjo-bovis L550	778	850	91	10.7059	10	1	0	0	0	0	0	0	0	0	0	0	0	0	0	0	1	0	0	0	0	1	1	1	1	1	1	1	0	0	1
lbn	1071400	Lactobacillus buchneri CD034	684	724	95	13.1215	10	0	0	0	0	0	0	0	0	0	0	0	0	1	0	0	0	0	0	0	0	1	1	1	1	1	1	1	1	0	1
lbr	387344	Lactobacillus brevis ATCC 367	1312	1364	276	20.2346	17	1	0	1	0	0	0	0	0	0	1	0	1	1	0	1	1	0	0	1	0	1	1	1	1	1	1	1	1	0	1
lbu	321956	Lactobacillus delbrueckii subsp. bulgaricus ATCC BAA-365	483	507	125	24.6548	12	0	0	1	0	0	0	0	0	0	1	0	0	1	0	0	0	0	0	0	0	1	1	1	1	1	1	1	1	0	1
lby	649349	Leadbetterella byssophila DSM 17132	1683	1697	363	21.3907	20	0	1	1	0	0	0	1	1	0	1	1	1	1	0	1	1	0	0	1	0	1	1	1	1	1	1	1	0	1	1
lbz	420245	Leishmania braziliensis MHOM/BR/75/M2904	675	729	109	14.952	12	0	0	1	0	0	0	0	0	0	1	1	1	0	0	1	0	0	0	0	0	1	1	1	1	1	1	0	0	0	1
lca	321967	Lactobacillus casei ATCC 334	1367	1365	274	20.0733	18	1	0	1	0	0	0	0	1	0	1	0	1	1	0	1	1	0	0	1	0	1	0	1	1	1	1	1	1	1	1
lcb	543734	Lactobacillus casei BL23	1424	1447	301	20.8017	20	1	0	1	1	0	0	0	1	0	1	0	1	1	0	1	1	0	0	1	0	1	1	1	1	1	1	1	1	1	1
lcc	1215343	Liberibacter crescens BT-1	548	580	97	16.7241	11	0	0	1	0	0	0	0	0	0	0	0	0	0	0	1	0	0	0	0	0	1	1	1	1	1	1	1	1	0	1
lce	999378	Lactobacillus casei LC2W	697	700	134	19.1429	13	0	0	1	0	0	0	0	0	0	1	0	0	1	0	1	1	0	0	0	0	1	0	1	1	1	1	1	1	0	1
lch	395495	Leptothrix cholodnii SP-6	2214	2094	469	22.3973	22	1	1	1	0	1	0	1	1	0	1	0	1	1	0	1	1	0	0	1	0	1	1	1	1	1	1	1	1	1	1
lci	349519	Leuconostoc citreum KM20	1224	1191	269	22.5861	19	1	0	1	0	0	0	1	1	0	1	0	1	1	0	1	1	0	0	1	0	1	1	1	1	1	1	1	1	0	1
lcn	1229758	Leuconostoc carnosum JB16	604	607	80	13.1796	9	0	0	0	0	0	0	0	0	0	0	0	0	0	0	0	0	0	0	0	0	1	1	1	1	1	1	1	1	0	1
lcr	748671	Lactobacillus crispatus ST1	1065	1135	252	22.2026	17	1	0	1	1	0	0	0	0	0	1	0	1	1	0	0	1	0	0	1	0	1	1	1	1	1	1	1	1	0	1
lcs	998820	Lactobacillus casei BD-II	689	701	76	10.8417	9	0	0	0	0	0	0	0	0	0	0	0	0	1	0	0	0	0	0	0	0	1	0	1	1	1	1	1	1	0	1
lcw	1215914	Lactobacillus casei W56	683	701	130	18.5449	13	0	0	1	0	0	0	0	0	0	1	0	0	1	0	1	1	0	0	0	0	1	0	1	1	1	1	1	1	0	1
lcz	498216	Lactobacillus casei Zhang	710	719	136	18.9152	13	0	0	1	0	0	0	0	0	0	1	0	0	1	0	1	1	0	0	0	0	1	0	1	1	1	1	1	1	0	1
ldb	390333	Lactobacillus delbrueckii subsp. bulgaricus ATCC 11842	479	500	106	21.2	9	0	0	0	0	0	0	0	0	0	0	0	0	1	0	1	0	0	0	0	0	1	1	1	1	1	1	0	0	0	1
lde	767455	Lactobacillus delbrueckii subsp. bulgaricus ND02	554	574	105	18.2927	8	0	0	0	0	0	0	0	0	0	0	0	0	1	0	0	0	0	0	0	0	1	1	1	1	1	1	0	0	0	1
ldl	353496	Lactobacillus delbrueckii subsp. bulgaricus 2038	493	518	102	19.6911	8	0	0	0	0	0	0	0	0	0	0	0	0	1	0	0	0	0	0	0	0	1	1	1	1	1	1	0	0	0	1
ldo	5661	Leishmania donovani	617	668	71	10.6287	9	1	0	0	0	0	0	0	0	0	0	0	0	0	0	0	1	0	0	0	0	1	1	1	1	1	1	0	0	0	1
lec	979982	Leuconostoc sp. C2	1249	1244	265	21.3023	19	1	0	1	0	0	0	1	1	0	1	0	1	1	0	1	1	0	0	1	0	1	1	1	1	1	1	1	1	0	1
lel	379508	Lodderomyces elongisporus NRRL YB-4239	1092	1001	155	15.4845	17	1	0	1	0	1	0	1	1	0	1	0	0	0	0	1	1	0	0	0	0	1	1	1	1	1	1	1	1	0	1
lep	111781	Leptolyngbya sp. PCC 7376	842	849	162	19.0813	19	1	0	1	0	0	0	1	1	0	1	1	1	1	0	1	1	0	0	0	0	1	1	1	1	1	1	1	1	0	1
lfc	1162668	Leptospirillum ferrooxidans C2-3	728	751	102	13.5819	11	1	0	0	0	0	0	0	0	0	0	0	0	0	0	0	1	0	0	0	0	1	1	1	1	1	1	1	1	0	1
lfe	334390	Lactobacillus fermentum IFO 3956	1290	1285	212	16.4981	15	1	0	0	0	0	0	0	0	1	0	0	1	1	0	0	1	0	0	1	0	1	1	1	1	1	1	1	1	0	1
lfi	1048260	Leptospirillum ferriphilum ML-04	708	738	102	13.8211	10	1	0	0	0	0	0	0	0	0	0	0	0	0	0	0	1	0	0	0	0	1	1	1	1	0	1	1	1	0	1
lfr	712938	Lactobacillus fermentum CECT 5716	505	589	57	9.67742	4	0	0	0	0	0	0	0	0	0	0	0	0	1	0	0	0	0	0	0	0	1	0	1	0	0	0	0	0	0	1
lga	324831	Lactobacillus gasseri ATCC 33323	975	1052	233	22.1483	16	1	0	1	0	0	0	0	0	0	1	0	1	1	0	0	1	0	0	1	0	1	1	1	1	1	1	1	1	0	1
lge	1229756	Leuconostoc gelidum JB7	609	626	107	17.0927	9	0	0	0	0	0	0	0	0	0	0	0	0	0	0	1	0	0	0	0	0	1	0	1	1	1	1	1	1	0	1
lgr	420889	Lactococcus garvieae ATCC 49156	1179	1216	185	15.2138	14	1	0	0	0	0	0	0	0	0	0	0	1	1	0	0	1	0	0	1	0	1	0	1	1	1	1	1	1	1	1
lgs	762550	Leuconostoc gasicomitatum LMG 18811	1111	1121	229	20.4282	16	1	0	1	0	0	0	0	0	0	1	0	1	1	0	1	1	0	0	0	0	1	1	1	1	1	1	1	1	0	1
lgv	420890	Lactococcus garvieae Lg2	575	592	107	18.0743	12	0	0	1	0	0	0	0	0	0	1	0	0	0	0	1	1	0	0	0	0	1	0	1	1	1	1	1	1	0	1
lhe	405566	Lactobacillus helveticus DPC 4571	1079	1135	235	20.7048	17	1	0	1	1	0	0	0	0	0	1	0	1	1	0	0	1	0	0	1	0	1	1	1	1	1	1	1	1	0	1
lhk	557598	Laribacter hongkongensis HLHK9	1748	1726	317	18.3662	21	1	0	1	0	1	0	1	1	0	1	1	1	1	0	1	1	0	0	1	0	1	1	1	1	1	1	1	1	0	1
lhl	767462	Lactobacillus helveticus H10	486	531	61	11.4878	8	0	0	0	0	0	0	0	0	0	0	0	0	1	0	0	0	0	0	0	0	1	1	1	1	1	1	0	0	0	1
lhr	880633	Lactobacillus helveticus R0052	514	540	65	12.037	8	0	0	0	0	0	0	0	0	0	0	0	0	1	0	0	0	0	0	0	0	1	1	1	1	1	1	0	0	0	1
lic	267671	Leptospira interrogans serovar Copenhageni Fiocruz L1-130	1625	1701	315	18.5185	22	1	0	1	1	1	0	1	1	0	1	1	1	1	0	1	1	1	0	1	0	1	1	1	1	1	1	0	1	0	1
lie	573825	Leptospira interrogans serovar Lai IPAV	741	816	131	16.0539	13	0	0	1	0	0	0	1	1	0	1	0	0	0	0	1	0	0	0	0	0	1	1	1	1	1	1	1	0	0	1
lif	435258	Leishmania infantum JPCM5	710	742	68	9.16442	7	0	0	0	0	0	0	0	0	0	0	0	0	0	0	0	0	0	0	0	0	1	1	1	1	1	1	0	0	0	1
lil	189518	Leptospira interrogans serovar Lai 56601	1641	1711	344	20.1052	23	1	0	1	1	1	0	1	1	0	1	1	1	1	0	1	1	1	0	1	0	1	1	1	1	1	1	1	1	0	1
lin	272626	Listeria innocua CLIP 11262 (serotype 6a)	834	799	197	24.6558	16	1	0	1	0	0	0	1	1	0	1	0	0	0	0	1	1	0	0	0	0	1	1	1	1	1	1	1	1	0	1
lip	363253	Lawsonia intracellularis PHE/MN1-00	1004	1019	199	19.5289	12	0	0	1	1	0	0	0	1	0	1	0	0	0	0	0	0	0	0	0	0	1	1	1	1	1	1	1	0	0	1
lir	1234378	Lawsonia intracellularis N343	486	527	94	17.8368	10	0	0	1	0	0	0	0	0	0	1	0	0	0	0	0	0	0	0	0	0	1	1	1	1	1	1	1	0	0	1
liv	881621	Listeria ivanovii subsp. ivanovii PAM 55	842	792	172	21.7172	14	0	0	1	0	0	0	1	1	0	1	0	0	0	0	1	1	0	0	0	0	1	1	1	1	1	1	1	0	0	1
ljf	633699	Lactobacillus johnsonii FI9785	823	957	206	21.5256	17	1	0	1	1	0	0	0	0	0	1	0	1	1	0	0	1	0	0	1	0	1	1	1	1	1	1	1	1	0	1
ljh	909954	Lactobacillus johnsonii DPC 6026	426	491	46	9.36864	8	0	0	0	0	0	0	0	0	0	0	0	0	1	0	0	0	0	0	0	0	1	1	1	1	1	1	0	0	0	1
ljo	257314	Lactobacillus johnsonii NCC 533	852	899	235	26.1402	16	1	0	1	0	0	0	0	0	0	1	0	1	1	0	0	1	0	0	1	0	1	1	1	1	1	1	1	1	0	1
lke	1033837	Lactobacillus kefiranofaciens ZW3	1156	1201	280	23.3139	18	1	0	1	1	0	0	0	0	0	1	0	1	1	0	0	1	0	0	1	0	1	1	1	1	1	1	1	1	1	1
lki	762051	Leuconostoc kimchii IMSNU11154	1258	1251	265	21.1831	19	1	0	1	0	0	0	1	1	0	1	0	1	1	0	1	1	0	0	1	0	1	1	1	1	1	1	1	1	0	1
lla	272623	Lactococcus lactis subsp. lactis IL1403	713	701	151	21.5407	14	0	0	1	0	0	0	0	1	0	1	0	0	0	0	1	1	0	0	0	0	1	1	1	1	1	1	1	1	0	1
llc	272622	Lactococcus lactis subsp. cremoris SK11	716	703	160	22.7596	15	0	0	1	0	0	0	1	1	0	1	0	0	0	0	1	1	0	0	0	0	1	1	1	1	1	1	1	1	0	1
lli	1111678	Lactococcus lactis subsp. cremoris UC509.9	699	684	147	21.4912	13	0	0	1	0	0	0	0	0	0	1	0	0	0	0	1	1	0	0	0	0	1	1	1	1	1	1	1	1	0	1
llk	684738	Lactococcus lactis subsp. lactis KF147	782	759	169	22.2661	15	0	0	1	0	0	0	1	1	0	1	0	0	0	0	1	1	0	0	0	0	1	1	1	1	1	1	1	1	0	1
llm	416870	Lactococcus lactis subsp. cremoris MG1363	771	759	156	20.5534	14	0	0	1	0	0	0	0	1	0	1	0	0	0	0	1	1	0	0	0	0	1	1	1	1	1	1	1	1	0	1
lln	746361	Lactococcus lactis subsp. cremoris NZ9000	729	707	148	20.9335	14	0	0	1	0	0	0	0	1	0	1	0	0	0	0	1	1	0	0	0	0	1	1	1	1	1	1	1	1	0	1
llo	661367	Legionella longbeachae NSW150	1933	1888	339	17.9555	20	1	0	1	0	0	0	0	0	0	1	1	1	1	0	1	1	1	0	1	0	1	1	1	1	1	1	1	1	1	1
llr	1104322	Lactococcus lactis subsp. cremoris A76	728	695	161	23.1655	14	0	0	1	0	0	0	1	1	0	1	0	0	0	0	1	1	0	0	0	0	1	1	1	1	1	1	1	0	0	1
lls	1046624	Lactococcus lactis subsp. lactis IO-1	712	690	158	22.8986	14	0	0	1	0	0	0	1	1	0	1	0	0	0	0	1	1	0	0	0	0	1	1	1	1	1	1	1	0	0	1
llt	929102	Lactococcus lactis subsp. lactis CV56	725	697	158	22.6686	14	0	0	1	0	0	0	1	1	0	1	0	0	0	0	1	1	0	0	0	0	1	1	1	1	1	1	1	0	0	1
lma	347515	Leishmania major Friedlin	1054	1147	215	18.7446	17	1	0	1	0	1	0	0	0	0	1	1	1	1	0	1	1	0	0	0	0	1	1	1	1	1	1	0	1	0	1
lmc	568819	Listeria monocytogenes Clip81459 (serotype 4b)	1384	1335	262	19.6255	19	1	1	1	1	0	0	1	1	0	1	0	0	0	0	1	1	0	0	1	0	1	1	1	1	1	1	1	1	0	1
lme	203120	Leuconostoc mesenteroides subsp. mesenteroides ATCC 8293	663	692	73	10.5491	6	0	0	0	0	0	0	0	0	0	0	0	0	0	0	0	0	0	0	0	0	1	1	1	0	1	1	0	0	0	1
lmf	265669	Listeria monocytogenes F2365 (serotype 4b)	848	806	171	21.2159	16	1	0	1	0	0	0	1	1	0	1	0	0	0	0	1	1	0	0	0	0	1	1	1	1	1	1	1	1	0	1
lmg	393126	Listeria monocytogenes FSL R2-561	871	818	179	21.8826	16	1	0	1	0	0	0	1	1	0	1	0	0	0	0	1	1	0	0	0	0	1	1	1	1	1	1	1	1	0	1
lmh	552536	Listeria monocytogenes HCC23 (serotype 4a)	1630	1589	341	21.46	23	1	1	1	1	1	0	1	1	0	1	1	1	1	0	1	1	0	0	1	0	1	1	1	1	1	1	1	1	0	1
lmi	929439	Leishmania mexicana MHOM/GT/2001/U1103	614	669	102	15.2466	13	0	0	1	0	0	0	0	0	0	1	1	1	0	0	1	1	0	0	0	0	1	1	1	1	1	1	0	0	0	1
lmj	393130	Listeria monocytogenes J0161	869	820	177	21.5854	16	1	0	1	0	0	0	1	1	0	1	0	0	0	0	1	1	0	0	0	0	1	1	1	1	1	1	1	1	0	1
lml	563174	Listeria monocytogenes L99	850	797	175	21.9573	16	1	0	1	0	0	0	1	1	0	1	0	0	0	0	1	1	0	0	0	0	1	1	1	1	1	1	1	1	0	1
lmm	1107880	Leuconostoc mesenteroides subsp. mesenteroides J18	644	672	75	11.1607	6	0	0	0	0	0	0	0	0	0	0	0	0	0	0	0	0	0	0	0	0	1	1	1	0	1	1	0	0	0	1
lmn	653938	Listeria monocytogenes 08-5578 (serotype 1/2a)	1264	1211	276	22.7911	22	1	1	1	1	0	0	1	1	0	1	1	1	1	0	1	1	0	0	1	0	1	1	1	1	1	1	1	1	0	1
lmo	169963	Listeria monocytogenes EGD-e (serotype 1/2a)	1250	1213	258	21.2696	19	1	0	1	0	0	0	1	1	0	1	1	1	1	0	1	1	0	0	0	0	1	1	1	1	1	1	1	1	0	1
lmoa	882095	Listeria monocytogenes ATCC 19117	847	800	171	21.375	16	1	0	1	0	0	0	1	1	0	1	0	0	0	0	1	1	0	0	0	0	1	1	1	1	1	1	1	1	0	1
lmob	1234142	Listeria monocytogenes N53-1	823	785	120	15.2866	11	1	0	0	0	0	0	0	0	0	0	0	0	0	0	0	1	0	0	0	0	1	1	1	1	1	1	1	1	0	1
lmoc	882096	Listeria monocytogenes SLCC5850	866	825	175	21.2121	16	1	0	1	0	0	0	1	1	0	1	0	0	0	0	1	1	0	0	0	0	1	1	1	1	1	1	1	1	0	1
lmoe	1234141	Listeria monocytogenes La111	827	789	120	15.2091	11	1	0	0	0	0	0	0	0	0	0	0	0	0	0	0	1	0	0	0	0	1	1	1	1	1	1	1	1	0	1
lmog	1230340	Listeria monocytogenes serotype 4b LL195	837	800	171	21.375	16	1	0	1	0	0	0	1	1	0	1	0	0	0	0	1	1	0	0	0	0	1	1	1	1	1	1	1	1	0	1
lmol	882094	Listeria monocytogenes L312	848	800	172	21.5	16	1	0	1	0	0	0	1	1	0	1	0	0	0	0	1	1	0	0	0	0	1	1	1	1	1	1	1	1	0	1
lmon	882097	Listeria monocytogenes SLCC2376	840	796	172	21.608	16	1	0	1	0	0	0	1	1	0	1	0	0	0	0	1	1	0	0	0	0	1	1	1	1	1	1	1	1	0	1
lmoo	879088	Listeria monocytogenes SLCC2378	847	800	171	21.375	16	1	0	1	0	0	0	1	1	0	1	0	0	0	0	1	1	0	0	0	0	1	1	1	1	1	1	1	1	0	1
lmos	879090	Listeria monocytogenes SLCC7179	858	816	174	21.3235	16	1	0	1	0	0	0	1	1	0	1	0	0	0	0	1	1	0	0	0	0	1	1	1	1	1	1	1	1	0	1
lmot	879089	Listeria monocytogenes SLCC2540	853	807	197	24.4114	16	1	0	1	0	0	0	1	1	0	1	0	0	0	0	1	1	0	0	0	0	1	1	1	1	1	1	1	1	0	1
lmoy	882020	Listeria monocytogenes SLCC2479	859	816	200	24.5098	16	1	0	1	0	0	0	1	1	0	1	0	0	0	0	1	1	0	0	0	0	1	1	1	1	1	1	1	1	0	1
lmp	1126011	Listeria monocytogenes 07PF0776	852	798	198	24.812	16	1	0	1	0	0	0	1	1	0	1	0	0	0	0	1	1	0	0	0	0	1	1	1	1	1	1	1	1	0	1
lmq	1030009	Listeria monocytogenes M7 (serotype 4a)	850	797	199	24.9686	16	1	0	1	0	0	0	1	1	0	1	0	0	0	0	1	1	0	0	0	0	1	1	1	1	1	1	1	1	0	1
lms	393127	Listeria monocytogenes Finland 1998	871	818	202	24.6944	16	1	0	1	0	0	0	1	1	0	1	0	0	0	0	1	1	0	0	0	0	1	1	1	1	1	1	1	1	0	1
lmt	393133	Listeria monocytogenes 10403S	876	827	202	24.4256	16	1	0	1	0	0	0	1	1	0	1	0	0	0	0	1	1	0	0	0	0	1	1	1	1	1	1	1	1	0	1
lmw	932919	Listeria monocytogenes SLCC2755	852	805	197	24.472	16	1	0	1	0	0	0	1	1	0	1	0	0	0	0	1	1	0	0	0	0	1	1	1	1	1	1	1	1	0	1
lmx	932920	Listeria monocytogenes SLCC2372	859	816	200	24.5098	16	1	0	1	0	0	0	1	1	0	1	0	0	0	0	1	1	0	0	0	0	1	1	1	1	1	1	1	1	0	1
lmy	637381	Listeria monocytogenes 08-5923 (serotype 1/2a)	1263	1209	284	23.4905	22	1	1	1	1	0	0	1	1	0	1	1	1	1	0	1	1	0	0	1	0	1	1	1	1	1	1	1	1	0	1
lmz	863767	Listeria monocytogenes serotype 7 SLCC2482	851	805	180	22.3602	16	1	0	1	0	0	0	1	1	0	1	0	0	0	0	1	1	0	0	0	0	1	1	1	1	1	1	1	1	0	1
lpa	423212	Legionella pneumophila 2300/99 Alcoy	1901	1879	338	17.9883	21	1	1	1	0	0	0	0	0	0	1	1	1	1	0	1	1	1	0	1	0	1	1	1	1	1	1	1	1	1	1
lpc	400673	Legionella pneumophila Corby	951	966	160	16.5631	16	0	0	1	0	0	0	0	0	0	1	1	1	1	0	1	1	0	0	0	0	1	1	1	1	1	1	1	1	0	1
lpe	933093	Legionella pneumophila subsp. pneumophila ATCC 43290	899	905	156	17.2376	16	0	0	1	0	0	0	0	0	0	1	1	1	1	0	1	1	0	0	0	0	1	1	1	1	1	1	1	1	0	1
lpf	297245	Legionella pneumophila Lens	940	933	158	16.9346	16	0	0	1	0	0	0	0	0	0	1	1	1	1	0	1	1	0	0	0	0	1	1	1	1	1	1	1	1	0	1
lpj	644042	Lactobacillus plantarum JDM1	1494	1455	321	22.0619	20	1	0	1	1	0	0	0	1	0	1	0	1	1	0	1	1	0	0	1	0	1	1	1	1	1	1	1	1	1	1
lpl	220668	Lactobacillus plantarum WCFS1	786	794	162	20.403	14	0	0	1	0	0	0	0	0	0	1	0	0	1	0	1	1	0	0	0	0	1	1	1	1	1	1	1	1	0	1
lpn	272624	Legionella pneumophila subsp. pneumophila Philadelphia 1	960	969	154	15.8927	17	1	0	1	0	0	0	0	0	0	1	1	1	1	0	1	1	0	0	0	0	1	1	1	1	1	1	1	1	0	1
lpp	297246	Legionella pneumophila Paris	960	966	154	15.942	17	1	0	1	0	0	0	0	0	0	1	1	1	1	0	1	1	0	0	0	0	1	1	1	1	1	1	1	1	0	1
lps	889932	Lactobacillus plantarum subsp. plantarum ST-III	720	724	146	20.1657	14	0	0	1	0	0	0	0	0	0	1	0	0	1	0	1	1	0	0	0	0	1	1	1	1	1	1	1	1	0	1
lpt	1284663	Lactobacillus plantarum ZJ316	695	698	145	20.7736	14	0	0	1	0	0	0	0	0	0	1	0	0	1	0	1	1	0	0	0	0	1	1	1	1	1	1	1	1	0	1
lpu	272624	Legionella pneumophila subsp. pneumophila Philadelphia 1	864	869	147	16.916	17	1	0	1	0	0	0	0	0	0	1	1	1	1	0	1	1	0	0	0	0	1	1	1	1	1	1	1	1	0	1
lra	1088720	Lactobacillus rhamnosus ATCC 8530	697	719	139	19.3324	13	0	0	1	0	0	0	0	0	0	1	0	0	1	0	1	1	0	0	0	0	1	0	1	1	1	1	1	1	0	1
lre	557436	Lactobacillus reuteri DSM 20016	1274	1322	252	19.062	15	1	0	0	0	0	0	0	0	0	0	0	1	1	0	1	1	0	0	1	0	1	1	1	1	1	1	1	1	0	1
lrf	557433	Lactobacillus reuteri JCM 1112	1297	1341	271	20.2088	18	1	0	1	1	0	0	0	0	0	1	0	1	1	0	1	1	0	0	1	0	1	1	1	1	1	1	1	1	0	1
lrg	568703	Lactobacillus rhamnosus GG	1393	1401	294	20.985	19	1	0	1	1	0	0	0	1	0	1	0	1	1	0	1	1	0	0	1	0	1	0	1	1	1	1	1	1	1	1
lrh	568703	Lactobacillus rhamnosus GG	1408	1421	299	21.0415	19	1	0	1	1	0	0	0	1	0	1	0	1	1	0	1	1	0	0	1	0	1	0	1	1	1	1	1	1	1	1
lrl	568704	Lactobacillus rhamnosus Lc 705	1240	1241	254	20.4674	17	1	0	1	0	0	0	0	0	0	1	0	1	1	0	1	1	0	0	0	0	1	1	1	1	1	1	1	1	1	1
lrm	1069534	Lactobacillus ruminis ATCC 27782	1195	1197	272	22.7235	19	1	0	1	1	0	0	0	0	0	1	0	1	1	0	1	1	0	0	1	0	1	1	1	1	1	1	1	1	1	1
lru	491077	Lactobacillus reuteri SD2112	1390	1438	266	18.4979	17	1	0	1	0	0	0	0	0	0	1	0	1	1	0	1	1	0	0	1	0	1	1	1	1	1	1	1	1	0	1
lsa	314315	Lactobacillus sakei 23K	604	662	115	17.3716	10	0	0	0	0	0	0	0	0	0	0	0	0	1	0	0	1	0	0	0	0	1	0	1	1	1	1	1	1	0	1
lsg	683837	Listeria seeligeri SLCC3954 (serovar 1/2b)	1508	1498	327	21.8291	22	1	1	1	0	1	0	1	1	0	1	1	1	1	0	1	1	0	0	1	0	1	1	1	1	1	1	1	1	0	1
lsi	712961	Lactobacillus salivarius CECT 5713	576	591	120	20.3046	13	0	0	1	0	0	0	0	0	0	1	0	0	0	0	1	1	0	0	0	0	1	1	1	1	1	1	1	1	0	1
lsl	362948	Lactobacillus salivarius UCC118	1263	1285	277	21.5564	19	1	0	1	0	0	0	0	1	0	1	0	1	1	0	1	1	0	0	1	0	1	1	1	1	1	1	1	1	1	1
lsn	714313	Lactobacillus sanfranciscensis TMW 1.1304	915	990	206	20.8081	17	1	0	1	0	0	0	0	0	0	1	0	1	1	0	1	1	0	0	1	0	1	1	1	1	1	1	1	1	0	1
lso	658172	Candidatus Liberibacter solanacearum CLso-ZC1	945	954	174	18.239	14	0	0	1	0	0	0	0	0	0	1	1	1	0	0	1	0	0	0	1	0	1	1	1	1	1	1	1	0	0	1
lsp	444177	Lysinibacillus sphaericus C3-41	1850	1799	385	21.4008	23	1	1	1	0	1	0	1	1	1	1	1	1	1	0	1	1	0	0	1	0	1	1	1	1	1	1	1	1	0	1
lth	559295	Lachancea thermotolerans (Kluyveromyces thermotolerans) CBS 6340	1067	979	174	17.7732	19	1	0	1	0	1	0	1	1	0	1	1	1	0	0	1	1	0	0	0	0	1	1	1	1	1	1	1	1	0	1
lwe	386043	Listeria welshimeri SLCC5334 (serotype 6b)	1594	1569	295	18.8018	21	1	0	1	0	1	0	1	1	0	1	1	1	1	0	1	1	0	0	1	0	1	1	1	1	1	1	1	1	0	1
lxx	281090	Leifsonia xyli subsp. xyli CTCB07	738	766	153	19.9739	17	0	0	1	0	0	0	1	1	0	1	0	1	1	0	1	1	0	0	0	0	1	1	1	1	1	1	1	1	0	1
maa	347257	Mycoplasma agalactiae PG2	423	517	121	23.4043	7	0	0	0	0	0	0	0	0	0	0	0	0	0	0	0	0	0	0	0	0	1	1	1	1	1	1	0	0	0	1
mab	561007	Mycobacterium abscessus ATCC 19977	2270	2202	424	19.2552	24	1	1	1	1	1	0	1	1	0	1	0	1	1	0	1	1	1	0	1	0	1	1	1	1	1	1	1	1	1	1
mac	188937	Methanosarcina acetivorans C2A	1277	1410	256	18.156	22	1	1	1	0	0	0	1	1	0	1	1	1	1	0	1	1	0	0	1	0	1	1	1	1	1	1	1	1	1	1
mad	225937	Marinobacter adhaerens HP15	1031	994	185	18.6117	20	1	0	1	0	1	0	1	1	0	1	1	1	1	0	1	1	0	0	0	0	1	1	1	1	1	1	1	1	0	1
mae	419665	Methanococcus aeolicus Nankai-3	858	892	201	22.5336	17	0	1	1	1	0	0	1	1	0	1	0	0	0	0	1	0	0	0	1	0	1	1	1	1	1	1	1	1	0	1
maf	572418	Mycobacterium africanum GM041182	1952	1898	363	19.1254	23	1	1	1	1	0	0	1	1	0	1	0	1	1	0	1	1	1	0	1	0	1	1	1	1	1	1	1	1	1	1
mag	342108	Magnetospirillum magneticum AMB-1	1859	1727	359	20.7875	22	1	0	1	0	1	0	1	1	0	1	1	1	1	0	1	1	0	0	1	0	1	1	1	1	1	1	1	1	1	1
mah	1091494	Methylomicrobium alcaliphilum	1896	1770	376	21.2429	23	1	1	1	0	0	0	1	1	0	1	1	1	1	0	1	1	0	1	1	0	1	1	1	1	1	1	1	1	1	1
mai	856793	Micavibrio aeruginosavorus ARL-13	1340	1369	224	16.3623	17	0	1	1	0	0	0	0	0	0	1	1	1	1	0	1	1	0	0	1	0	1	1	1	1	1	1	1	0	0	1
mal	2110	Mycoplasma agalactiae 5632	427	517	122	23.5977	7	0	0	0	0	0	0	0	0	0	0	0	0	0	0	0	0	0	0	0	0	1	1	1	1	1	1	0	0	0	1
mam	754035	Mesorhizobium australicum WSM2073	1152	1115	214	19.1928	19	1	0	1	0	0	0	1	1	0	1	1	1	1	0	1	1	0	0	0	0	1	1	1	1	1	1	1	1	0	1
man	349215	Micavibrio aeruginosavorus EPB	699	734	120	16.3488	14	0	0	1	0	0	0	0	0	0	1	1	1	1	0	1	0	0	0	0	0	1	1	1	1	1	1	1	0	0	1
maq	351348	Marinobacter aquaeolei VT8	1948	1880	348	18.5106	20	1	0	1	0	0	0	1	1	0	1	1	1	1	0	1	1	0	0	0	0	1	1	1	1	1	1	1	1	1	1
mar	449447	Microcystis aeruginosa NIES-843	1784	1767	374	21.1658	24	1	0	1	1	0	0	1	1	1	1	1	1	1	0	1	1	1	0	1	0	1	1	1	1	1	1	1	1	1	1
mas	697281	Mahella australiensis 50-1 BON	1478	1486	239	16.0834	17	1	1	0	0	0	0	0	0	0	0	1	1	1	0	0	1	0	0	1	0	1	1	1	1	1	1	1	1	1	1
mat	243272	Mycoplasma arthritidis 158L3-1	331	442	62	14.0271	5	0	0	0	0	0	0	0	0	0	0	0	0	1	0	0	0	0	0	0	0	1	0	0	0	1	1	0	0	0	1
mau	644283	Micromonospora aurantiaca ATCC 27029	2131	2118	467	22.0491	23	1	1	1	0	1	0	1	1	0	1	0	1	1	0	1	1	1	0	1	0	1	1	1	1	1	1	1	1	1	1
mav	243243	Mycobacterium avium 104	2421	2364	393	16.6244	24	1	1	1	0	1	0	1	1	1	1	0	1	1	0	1	1	1	0	1	0	1	1	1	1	1	1	1	1	1	1
max	1236689	Candidatus Methanomethylophilus alvus Mx1201	468	556	95	17.0863	11	0	0	0	0	0	0	1	1	0	0	0	0	0	0	1	0	0	0	0	0	1	1	1	1	1	1	0	1	0	1
mba	269797	Methanosarcina barkeri fusaro, chromosome 1	663	713	59	8.27489	6	0	0	0	0	0	0	0	0	0	0	0	0	0	0	0	0	0	0	0	0	1	1	1	0	1	1	0	0	0	1
mbb	410289	Mycobacterium bovis BCG Pasteur 1173P2	2119	2055	375	18.2482	23	1	1	1	1	0	0	1	1	0	1	0	1	1	0	1	1	1	0	1	0	1	1	1	1	1	1	1	1	1	1
mbg	1201294	Methanoculleus bourgensis MS2	522	560	70	12.5	8	0	0	0	0	0	0	0	0	0	0	0	0	0	0	0	0	0	0	0	0	1	1	1	1	1	1	1	0	0	1
mbh	956483	Mycoplasma bovis Hubei-1	445	533	102	19.137	7	0	0	0	0	0	0	0	0	0	0	0	0	0	0	0	0	0	0	0	0	1	1	1	1	1	1	0	0	0	1
mbi	767465	Mycoplasma bovis HB0801	192	283	32	11.3074	4	0	0	0	0	0	0	0	0	0	0	0	0	0	0	0	0	0	0	0	0	1	0	0	0	1	1	0	0	0	1
mbk	1206780	Mycobacterium bovis BCG Korea 1168P	938	963	169	17.5493	18	1	0	1	0	0	0	1	1	0	1	0	1	1	0	1	1	0	0	0	0	1	1	1	1	1	1	1	1	0	1
mbm	717522	Mycobacterium bovis BCG Mexico	2027	1958	351	17.9265	21	1	0	1	0	0	0	1	1	0	1	0	1	1	0	1	1	1	0	1	0	1	1	1	1	1	1	1	1	1	1
mbn	456442	Methanoregula boonei 6A8	955	978	256	26.1759	21	1	1	1	1	0	0	1	1	0	1	1	1	0	0	1	1	0	0	1	0	1	1	1	1	1	1	1	1	0	1
mbo	233413	Mycobacterium bovis subsp. bovis AF2122/97	1103	1132	188	16.6078	18	1	0	1	0	0	0	1	1	0	1	0	1	1	0	1	1	0	0	0	0	1	1	1	1	1	1	1	1	0	1
mbr	431895	Monosiga brevicollis MX1	967	984	154	15.6504	16	1	0	1	0	0	0	0	0	0	0	1	1	1	0	1	1	0	0	0	0	1	1	1	1	1	1	1	1	0	1
mbs	490759	Marinobacter sp. BSs20148	1030	1013	154	15.2024	20	1	0	1	0	1	0	1	1	0	1	1	1	1	0	1	1	0	0	0	0	1	1	1	1	1	1	1	1	0	1
mbt	561275	Mycobacterium bovis BCG Tokyo 172	2116	2059	377	18.3099	23	1	1	1	1	0	0	1	1	0	1	0	1	1	0	1	1	1	0	1	0	1	1	1	1	1	1	1	1	1	1
mbu	259564	Methanococcoides burtonii DSM 6242	973	1042	179	17.1785	16	1	1	0	0	0	0	1	1	0	0	0	0	0	0	1	1	0	0	1	0	1	1	1	1	1	1	1	1	0	1
mbv	289397	Mycoplasma bovis PG45	387	497	59	11.8712	4	0	0	0	0	0	0	0	0	0	0	0	0	0	0	0	0	0	0	0	0	1	0	0	0	1	1	0	0	0	1
mca	243233	Methylococcus capsulatus Bath	908	903	118	13.0676	10	0	0	0	0	0	0	0	0	0	0	0	0	1	0	0	0	0	0	0	0	1	1	1	1	1	1	1	1	0	1
mcb	710421	Mycobacterium chubuense NBB4	1020	1049	124	11.8208	9	0	0	0	0	0	0	0	0	0	0	0	0	0	0	0	0	0	0	0	0	1	1	1	1	1	1	1	1	0	1
mcc	9544	Macaca mulatta (rhesus monkey)	1819	1679	220	13.103	18	0	1	1	0	0	0	0	0	0	1	1	1	1	0	1	1	0	0	1	0	1	1	1	1	1	1	1	1	0	1
mcd	512564	Mycoplasma crocodyli MP145	564	647	146	22.5657	9	0	0	0	0	0	0	0	0	0	0	0	0	1	0	0	0	0	0	0	0	1	1	1	1	1	1	1	0	0	1
mce	1048245	Mycobacterium canettii CIPT 140010059	1536	1508	275	18.2361	18	1	0	1	0	0	0	1	1	0	1	0	1	1	0	1	1	0	0	0	0	1	1	1	1	1	1	1	1	0	1
mch	440085	Methylobacterium extorquens CM4	1165	1135	192	16.9163	16	0	0	1	0	0	0	1	1	0	1	1	1	0	0	1	1	0	0	0	0	1	1	1	1	1	1	1	0	0	1
mci	765698	Mesorhizobium ciceri biovar biserrulae WSM1271	2314	2188	444	20.2925	23	1	1	1	0	1	0	1	1	0	1	1	1	1	0	1	1	0	0	1	0	1	1	1	1	1	1	1	1	1	1
mcj	990316	Methanosaeta concilii GP6	905	929	223	24.0043	20	0	1	1	1	0	0	1	1	0	1	1	1	0	0	1	1	0	0	1	0	1	1	1	1	1	1	1	1	0	1
mcl	458233	Macrococcus caseolyticus JCSC5402	1345	1291	274	21.2239	18	1	0	1	0	0	0	0	1	0	1	0	1	1	0	1	1	0	0	0	0	1	1	1	1	1	1	1	1	1	1
mcn	1006006	Metallosphaera cuprina Ar-4	1035	1143	206	18.0227	18	0	1	1	0	1	0	1	1	0	1	1	1	1	0	1	1	0	0	1	0	1	1	1	0	1	1	0	0	0	1
mco	572263	Mycoplasma conjunctivae HRC/581	189	282	36	12.766	6	0	0	0	0	0	0	0	0	0	0	0	0	0	0	0	0	0	0	0	0	1	0	1	1	1	1	0	0	0	1
mcp	340047	Mycoplasma capricolum subsp. capricolum ATCC 27343	268	335	43	12.8358	7	0	0	0	0	0	0	0	0	0	0	0	0	0	0	0	0	0	0	0	0	1	1	1	1	1	1	0	0	0	1
mcq	1205676	Mycobacterium canettii CIPT 140060008	941	964	187	19.3983	18	1	0	1	0	0	0	1	1	0	1	0	1	1	0	1	1	0	0	0	0	1	1	1	1	1	1	1	1	0	1
mct	749219	Moraxella catarrhalis RH4	1565	1587	278	17.5173	20	1	0	1	0	1	0	1	1	0	1	0	1	1	0	1	1	0	0	1	0	1	1	1	1	1	1	1	1	0	1
mcu	548479	Mobiluncus curtisii ATCC 43063	1147	1145	255	22.2707	20	1	0	1	0	0	0	1	1	0	1	0	1	1	0	1	1	0	0	1	0	1	1	1	1	1	1	1	1	1	1
mcv	1205675	Mycobacterium canettii CIPT 140070008	956	967	179	18.5109	18	1	0	1	0	0	0	1	1	0	1	0	1	1	0	1	1	0	0	0	0	1	1	1	1	1	1	1	1	0	1
mcx	1205674	Mycobacterium canettii CIPT 140070010	960	968	181	18.6983	18	1	0	1	0	0	0	1	1	0	1	0	1	1	0	1	1	0	0	0	0	1	1	1	1	1	1	1	1	0	1
mcy	1246955	Mycoplasma cynos C142	217	299	60	20.0669	6	0	0	0	0	0	0	0	0	0	0	0	0	0	0	0	0	0	0	0	0	1	0	1	1	1	1	0	0	0	1
mcz	1205677	Mycobacterium canettii CIPT 140070017	956	967	179	18.5109	18	1	0	1	0	0	0	1	1	0	1	0	1	1	0	1	1	0	0	0	0	1	1	1	1	1	1	1	1	0	1
mdi	661410	Methylobacterium extorquens DM4	2208	2148	416	19.3669	23	1	1	1	0	1	0	1	1	0	1	1	1	1	0	1	1	0	0	1	0	1	1	1	1	1	1	1	1	1	1
mdo	13616	Monodelphis domestica (opossum)	1786	1648	221	13.4102	19	1	1	1	0	0	0	0	0	0	1	1	1	1	0	1	1	0	0	1	0	1	1	1	1	1	1	1	1	0	1
mea	272630	Methylobacterium extorquens AM1	2245	2163	414	19.1401	23	1	1	1	0	1	0	1	1	0	1	1	1	1	0	1	1	0	0	1	0	1	1	1	1	1	1	1	1	1	1
mec	754477	Methylophaga sp. JAM7	771	760	142	18.6842	18	0	0	1	0	0	0	1	1	0	1	1	1	1	0	1	1	0	0	0	0	1	1	1	1	1	1	1	1	0	1
med	1064535	Megasphaera elsdenii DSM 20460	794	792	143	18.0556	15	0	0	1	0	0	0	1	1	0	1	0	0	0	0	1	1	0	0	0	0	1	1	1	1	1	1	1	1	0	1
meh	666681	Methylotenera versatilis 301	1579	1554	311	20.0129	21	1	0	1	0	1	0	1	1	0	1	1	1	1	0	1	1	0	0	0	0	1	1	1	1	1	1	1	1	1	1
mei	582744	Methylovorus glucosetrophus SIP3-4	1555	1556	332	21.3368	21	1	0	1	0	1	0	1	1	0	1	1	1	1	0	1	1	0	0	0	0	1	1	1	1	1	1	1	1	1	1
mej	754476	Methylophaga sp. JAM1	816	791	158	19.9747	18	0	0	1	0	0	0	1	1	0	1	1	1	1	0	1	1	0	0	0	0	1	1	1	1	1	1	1	1	0	1
mel	868132	Methanobacterium sp. AL-21	931	1018	217	21.3163	17	0	0	1	1	0	0	1	1	0	1	0	0	0	0	1	1	0	0	1	0	1	1	1	1	1	1	1	1	0	1
mem	368407	Methanoculleus marisnigri JR1	986	998	263	26.3527	22	1	1	1	1	0	0	1	1	0	1	1	1	0	0	1	1	0	0	1	0	1	1	1	1	1	1	1	1	1	1
men	903503	Candidatus Moranella endobia PCIT	533	677	65	9.60118	3	0	0	0	0	0	0	0	0	0	0	0	0	0	0	0	0	0	0	0	0	1	0	0	0	1	0	0	0	0	1
meo	1234603	Candidatus Moranella endobia PCVAL	232	343	36	10.4956	3	0	0	0	0	0	0	0	0	0	0	0	0	0	0	0	0	0	0	0	0	1	0	0	0	1	0	0	0	0	1
mep	887061	Methylovorus sp. MP688	1532	1519	328	21.5932	21	1	0	1	0	1	0	1	1	0	1	1	1	1	0	1	1	0	0	0	0	1	1	1	1	1	1	1	1	1	1
mes	266779	Mesorhizobium sp. BNC1	1923	1810	386	21.326	23	1	1	1	0	1	0	1	1	0	1	1	1	1	0	1	1	0	0	1	0	1	1	1	1	1	1	1	1	1	1
met	426117	Methylobacterium sp. 4-46	2382	2285	417	18.2495	22	1	1	1	0	1	0	1	1	0	1	1	1	1	0	1	1	0	0	1	0	1	1	1	1	1	1	1	1	0	1
mev	644295	Methanohalobium evestigatum Z-7303	921	952	220	23.1092	20	0	1	1	1	0	0	1	1	0	1	1	1	1	0	1	0	0	0	1	0	1	1	1	1	1	1	1	1	0	1
mew	868131	Methanobacterium sp. SWAN-1	950	1040	128	12.3077	10	0	0	0	0	0	0	0	0	0	0	0	0	0	0	0	0	0	0	1	0	1	1	1	1	1	1	1	1	0	1
mex	419610	Methylobacterium extorquens PA1	2145	2046	369	18.0352	22	1	1	1	0	1	0	1	1	0	1	1	1	1	0	1	1	0	0	1	0	1	1	1	1	1	1	1	1	0	1
mez	1041930	Methanocella conradii HZ254	509	554	49	8.84477	7	0	0	0	0	0	0	0	0	0	0	0	0	0	0	0	0	0	0	0	0	1	1	1	1	1	1	0	0	0	1
mfa	265072	Methylobacillus flagellatus KT	1548	1566	303	19.3487	21	1	1	1	0	0	0	1	1	0	0	1	1	1	0	1	1	0	0	1	0	1	1	1	1	1	1	1	1	1	1
mfe	573064	Methanocaldococcus fervens AG86	842	855	186	21.7544	17	0	1	1	1	0	0	1	1	0	1	0	0	0	0	1	0	0	0	1	0	1	1	1	1	1	1	1	1	0	1
mfl	265311	Mesoplasma florum L1	445	480	121	25.2083	9	0	0	0	0	0	0	0	0	0	0	0	1	0	0	0	0	0	0	0	0	1	1	1	1	1	1	1	0	0	1
mfm	943945	Mycoplasma fermentans M64	505	606	147	24.2574	8	0	0	0	0	0	0	0	0	0	0	0	0	1	0	0	0	0	0	0	0	1	1	1	1	1	1	0	0	0	1
mfo	593750	Methanoregula formicicum SMSP	511	559	63	11.2701	6	0	0	0	0	0	0	0	0	0	0	0	0	0	0	0	0	0	0	0	0	1	1	1	0	1	1	0	0	0	1
mfp	496833	Mycoplasma fermentans PG18	232	315	85	26.9841	8	0	0	0	0	0	0	0	0	0	0	0	0	1	0	0	0	0	0	0	0	1	1	1	1	1	1	0	0	0	1
mfr	637387	Mycoplasma fermentans JER	508	615	137	22.2764	8	0	0	0	0	0	0	0	0	0	0	0	0	1	0	0	0	0	0	0	0	1	1	1	1	1	1	0	0	0	1
mfs	644281	Methanocaldococcus sp. FS406-22	822	876	163	18.6073	17	0	1	1	1	0	0	1	1	0	1	0	0	0	0	1	0	0	0	1	0	1	1	1	1	1	1	1	1	0	1
mfu	483219	Myxococcus fulvus HW-1	2016	1925	386	20.0519	22	1	1	1	0	1	0	0	1	0	1	1	1	1	0	1	1	0	0	1	0	1	1	1	1	1	1	1	1	1	1
mfv	523846	Methanothermus fervidus DSM 2088	792	827	201	24.3047	19	0	1	1	1	0	0	1	1	0	1	1	1	0	0	1	0	0	0	1	0	1	1	1	1	1	1	1	1	0	1
mga	710127	Mycoplasma gallisepticum R(low)	241	323	38	11.7647	6	0	0	0	0	0	0	0	0	0	0	0	0	0	0	0	0	0	0	0	0	1	0	1	1	1	1	0	0	0	1
mgac	1159203	Mycoplasma gallisepticum CA06_2006.052-5-2P	225	299	41	13.7124	6	0	0	0	0	0	0	0	0	0	0	0	0	0	0	0	0	0	0	0	0	1	0	1	1	1	1	0	0	0	1
mgan	1159204	Mycoplasma gallisepticum NC08_2008.031-4-3P	224	298	41	13.7584	6	0	0	0	0	0	0	0	0	0	0	0	0	0	0	0	0	0	0	0	0	1	0	1	1	1	1	0	0	0	1
mgc	663918	Mycoplasma genitalium M2321	200	270	41	15.1852	6	0	0	0	0	0	0	0	0	0	0	0	0	0	0	0	0	0	0	0	0	1	0	1	1	1	1	0	0	0	1
mge	243273	Mycoplasma genitalium G37	412	480	95	19.7917	7	0	0	0	0	0	0	0	0	0	0	0	0	0	0	0	0	0	0	0	0	1	0	1	1	1	1	1	0	0	1
mgf	708616	Mycoplasma gallisepticum F	230	304	42	13.8158	6	0	0	0	0	0	0	0	0	0	0	0	0	0	0	0	0	0	0	0	0	1	0	1	1	1	1	0	0	0	1
mgh	710128	Mycoplasma gallisepticum R(high)	227	301	41	13.6213	6	0	0	0	0	0	0	0	0	0	0	0	0	0	0	0	0	0	0	0	0	1	0	1	1	1	1	0	0	0	1
mgi	350054	Mycobacterium gilvum PYR-GCK (Mycobacterium flavescens PYR-GCK)	2348	2274	375	16.4908	23	1	1	1	1	1	0	1	1	0	1	0	1	1	0	1	1	0	0	1	0	1	1	1	1	1	1	1	1	1	1
mgl	425265	Malassezia globosa CBS 7966	914	887	157	17.7001	19	1	0	1	0	1	0	1	1	0	1	1	1	1	0	1	1	0	0	0	0	1	1	1	1	1	1	1	0	0	1
mgm	156889	Magnetococcus marinus MC-1	804	817	127	15.5447	18	1	0	1	0	0	0	1	1	0	1	1	1	0	0	1	1	0	0	0	0	1	1	1	1	1	1	1	1	0	1
mgn	1159202	Mycoplasma gallisepticum NC06_2006.080-5-2P	224	298	41	13.7584	6	0	0	0	0	0	0	0	0	0	0	0	0	0	0	0	0	0	0	0	0	1	0	1	1	1	1	0	0	0	1
mgnc	1159199	Mycoplasma gallisepticum NC96_1596-4-2P	225	299	41	13.7124	6	0	0	0	0	0	0	0	0	0	0	0	0	0	0	0	0	0	0	0	0	1	0	1	1	1	1	0	0	0	1
mgp	9103	Meleagris gallopavo (turkey)	1603	1539	193	12.5406	20	1	1	1	0	1	0	0	0	0	1	1	1	1	0	1	1	0	0	1	0	1	1	1	1	1	1	1	1	0	1
mgq	662946	Mycoplasma genitalium M6282	179	269	36	13.3829	6	0	0	0	0	0	0	0	0	0	0	0	0	0	0	0	0	0	0	0	0	1	0	1	1	1	1	0	0	0	1
mgr	242507	Magnaporthe oryzae 70-15	1171	1144	149	13.0245	13	1	0	1	0	1	0	0	0	0	1	0	0	0	0	1	1	0	0	0	0	1	1	1	1	1	1	0	0	0	1
mgs	1159198	Mycoplasma gallisepticum NC95_13295-2-2P	225	299	41	13.7124	6	0	0	0	0	0	0	0	0	0	0	0	0	0	0	0	0	0	0	0	0	1	0	1	1	1	1	0	0	0	1
mgt	1159200	Mycoplasma gallisepticum NY01_2001.047-5-1P	225	299	41	13.7124	6	0	0	0	0	0	0	0	0	0	0	0	0	0	0	0	0	0	0	0	0	1	0	1	1	1	1	0	0	0	1
mgu	662947	Mycoplasma genitalium M2288	213	284	41	14.4366	6	0	0	0	0	0	0	0	0	0	0	0	0	0	0	0	0	0	0	0	0	1	0	1	1	1	1	0	0	0	1
mgv	1159197	Mycoplasma gallisepticum VA94_7994-1-7P	225	299	41	13.7124	6	0	0	0	0	0	0	0	0	0	0	0	0	0	0	0	0	0	0	0	0	1	0	1	1	1	1	0	0	0	1
mgw	1159201	Mycoplasma gallisepticum WI01_2001.043-13-2P	225	299	41	13.7124	6	0	0	0	0	0	0	0	0	0	0	0	0	0	0	0	0	0	0	0	0	1	0	1	1	1	1	0	0	0	1
mgx	662945	Mycoplasma genitalium M6320	203	275	41	14.9091	6	0	0	0	0	0	0	0	0	0	0	0	0	0	0	0	0	0	0	0	0	1	0	1	1	1	1	0	0	0	1
mha	941640	Mycoplasma haemofelis Langford 1	131	217	36	16.5899	6	0	0	0	0	0	0	0	0	0	0	0	0	0	0	0	0	0	0	0	0	1	0	1	1	1	1	0	0	0	1
mhb	1116213	Candidatus Mycoplasma haemominutum 'Birmingham 1'	114	190	40	21.0526	6	0	0	0	0	0	0	0	0	0	0	0	0	0	0	0	0	0	0	0	0	1	1	0	1	1	1	0	0	0	1
mhc	1163748	Marinobacter hydrocarbonoclasticus ATCC 49840	1005	978	159	16.2577	19	1	0	1	0	0	0	1	1	0	1	1	1	1	0	1	1	0	0	0	0	1	1	1	1	1	1	1	1	0	1
mhd	869210	Marinithermus hydrothermalis DSM 14884	1742	1695	316	18.6431	22	1	1	1	0	1	0	1	1	0	1	1	1	1	0	1	1	0	0	1	0	1	1	1	1	1	1	1	1	0	1
mhe	1111676	Mycoplasma haemocanis Illinois	130	214	36	16.8224	6	0	0	0	0	0	0	0	0	0	0	0	0	0	0	0	0	0	0	0	0	1	0	1	1	1	1	0	0	0	1
mhf	859194	Mycoplasma haemofelis Ohio2	130	215	36	16.7442	6	0	0	0	0	0	0	0	0	0	0	0	0	0	0	0	0	0	0	0	0	1	0	1	1	1	1	0	0	0	1
mhg	657316	Megamonas hypermegale ART12/1	665	710	153	21.5493	12	0	0	1	0	0	0	0	1	0	1	0	0	0	0	1	1	0	0	0	0	1	1	1	1	1	1	0	0	0	1
mhh	1129369	Mycoplasma hyorhinis GDL-1	449	503	135	26.839	7	0	0	0	0	0	0	0	0	0	0	0	0	0	0	0	0	0	0	0	0	1	0	1	1	1	1	1	0	0	1
mhi	1110509	Methanosaeta harundinacea 6Ac	534	589	71	12.0543	8	0	0	0	0	0	0	0	0	0	0	0	0	0	0	0	0	0	0	0	0	1	1	1	1	1	1	1	0	0	1
mhj	262719	Mycoplasma hyopneumoniae J	419	498	110	22.0884	8	0	0	0	0	0	0	0	0	0	0	0	0	0	0	0	0	0	0	0	0	1	1	1	1	1	1	1	0	0	1
mhl	1212765	Candidatus Mycoplasma haemolamae Purdue	119	199	35	17.5879	5	0	0	0	0	0	0	0	0	0	0	0	0	0	0	0	0	0	0	0	0	1	0	0	1	1	1	0	0	0	1
mhm	936139	Mycoplasma hyorhinis MCLD	209	280	44	15.7143	6	0	0	0	0	0	0	0	0	0	0	0	0	0	0	0	0	0	0	0	0	1	0	1	1	1	1	0	0	0	1
mhn	907287	Mycoplasma hyopneumoniae 168	211	294	43	14.6259	6	0	0	0	0	0	0	0	0	0	0	0	0	0	0	0	0	0	0	0	0	1	0	1	1	1	1	0	0	0	1
mho	347256	Mycoplasma hominis	299	393	62	15.7761	5	0	0	0	0	0	0	0	0	0	0	0	0	1	0	0	0	0	0	0	0	1	0	0	0	1	1	0	0	0	1
mhp	262722	Mycoplasma hyopneumoniae 7448	414	503	107	21.2724	8	0	0	0	0	0	0	0	0	0	0	0	0	0	0	0	0	0	0	0	0	1	1	1	1	1	1	1	0	0	1
mhq	1249531	Mannheimia haemolytica USDA-ARS-USMARC-183	851	781	97	12.42	8	0	0	0	0	0	0	0	0	0	0	0	0	0	0	0	0	0	0	0	0	1	1	1	1	1	1	1	0	0	1
mhr	872331	Mycoplasma hyorhinis HUB-1	428	498	117	23.494	7	0	0	0	0	0	0	0	0	0	0	0	0	0	0	0	0	0	0	0	0	1	0	1	1	1	1	1	0	0	1
mhs	1118964	Mycoplasma hyorhinis SK76	209	281	58	20.6406	6	0	0	0	0	0	0	0	0	0	0	0	0	0	0	0	0	0	0	0	0	1	0	1	1	1	1	0	0	0	1
mht	1249526	Mannheimia haemolytica USDA-ARS-SAM-185	847	778	114	14.653	8	0	0	0	0	0	0	0	0	0	0	0	0	0	0	0	0	0	0	0	0	1	1	1	1	1	1	1	0	0	1
mhu	323259	Methanospirillum hungatei JF-1	973	975	237	24.3077	21	1	1	1	1	0	0	1	1	0	1	1	1	0	0	1	1	0	0	1	0	1	1	1	1	1	1	1	1	0	1
mhx	1316932	Mannheimia haemolytica M42548	851	779	193	24.7754	16	0	0	1	0	0	0	1	1	0	1	0	1	0	0	1	1	0	0	0	0	1	1	1	1	1	1	1	1	0	1
mhy	295358	Mycoplasma hyopneumoniae 232	418	502	105	20.9163	8	0	0	0	0	0	0	0	0	0	0	0	0	0	0	0	0	0	0	0	0	1	1	1	1	1	1	1	0	0	1
mhz	867904	Methanomethylovorans hollandica DSM 15978	543	600	88	14.6667	9	0	0	0	0	0	0	0	0	0	0	0	0	0	0	0	0	0	0	0	0	1	1	1	1	1	1	1	1	0	1
mia	487521	Mycobacterium intracellulare ATCC 13950	1015	1042	177	16.9866	18	1	0	1	0	0	0	1	1	0	1	0	1	1	0	1	1	0	0	0	0	1	1	1	1	1	1	1	1	0	1
mic	1173027	Microcoleus sp. PCC 7113	916	916	176	19.214	20	1	0	1	0	1	0	1	1	0	1	1	1	1	0	1	1	0	0	0	0	1	1	1	1	1	1	1	1	0	1
mid	1232724	Mycobacterium indicus pranii MTCC 9506	1002	1022	213	20.8415	18	1	0	1	0	0	0	1	1	0	1	0	1	1	0	1	1	0	0	0	0	1	1	1	1	1	1	1	1	0	1
mif	573063	Methanocaldococcus infernus ME	803	841	226	26.8728	19	0	1	1	1	0	0	1	1	0	1	1	1	0	0	1	0	0	0	1	0	1	1	1	1	1	1	1	1	0	1
mig	880724	Methanotorris igneus Kol 5	841	869	221	25.4315	17	0	1	1	1	0	0	1	1	0	1	0	0	0	0	1	0	0	0	1	0	1	1	1	1	1	1	1	1	0	1
mil	648999	Micromonospora sp. L5	2156	2153	466	21.6442	23	1	1	1	0	1	0	1	1	0	1	0	1	1	0	1	1	1	0	1	0	1	1	1	1	1	1	1	1	1	1
min	481448	Methylacidiphilum infernorum V4	1414	1371	349	25.4559	21	1	0	1	1	0	0	1	1	0	1	1	1	1	0	1	1	0	0	1	0	1	1	1	1	1	1	0	1	1	1
mir	1138383	Mycobacterium intracellulare MOTT-64	1013	1032	190	18.4109	18	1	0	1	0	0	0	1	1	0	1	0	1	1	0	1	1	0	0	0	0	1	1	1	1	1	1	1	1	0	1
mit	1138382	Mycobacterium intracellulare MOTT-02	1023	1049	191	18.2078	18	1	0	1	0	0	0	1	1	0	1	0	1	1	0	1	1	0	0	0	0	1	1	1	1	1	1	1	1	0	1
mja	243232	Methanocaldococcus jannaschii DSM 2661	492	541	108	19.963	13	0	0	1	0	0	0	1	1	0	1	1	1	0	0	1	0	0	0	0	0	1	1	1	0	1	1	0	0	0	1
mjd	875328	Mycobacterium sp. JDM601	2008	1929	337	17.4702	23	1	1	1	1	0	0	1	1	0	1	0	1	1	0	1	1	1	0	1	0	1	1	1	1	1	1	1	1	1	1
mjl	164757	Mycobacterium sp. JLS	2404	2335	395	16.9165	23	1	1	1	1	1	0	1	1	0	1	0	1	1	0	1	1	0	0	1	0	1	1	1	1	1	1	1	1	1	1
mka	190192	Methanopyrus kandleri AV19	444	507	48	9.46746	6	0	0	0	0	0	0	0	0	0	0	0	0	0	0	0	0	0	0	0	0	1	1	1	0	1	1	0	0	0	1
mkm	189918	Mycobacterium sp. KMS	2360	2291	391	17.0668	23	1	1	1	1	1	0	1	1	0	1	0	1	1	0	1	1	0	0	1	0	1	1	1	1	1	1	1	1	1	1
mla	410358	Methanocorpusculum labreanum Z	762	790	194	24.557	19	0	1	1	1	0	0	1	1	0	1	1	1	0	0	1	0	0	0	1	0	1	1	1	1	1	1	1	1	0	1
mlb	561304	Mycobacterium leprae Br4923	1579	1557	276	17.7264	20	1	1	1	0	0	0	1	1	0	1	0	1	1	0	1	1	0	0	1	0	1	1	1	1	1	1	1	1	0	1
mlc	880447	Mycoplasma leachii PG50	482	528	107	20.2652	8	0	0	0	0	0	0	0	0	0	0	0	0	0	0	0	0	0	0	0	0	1	1	1	1	1	1	1	0	0	1
mle	272631	Mycobacterium leprae TN	769	790	80	10.1266	7	0	0	0	0	0	0	0	0	0	0	0	0	0	0	0	0	0	0	0	0	1	1	1	1	1	1	0	0	0	1
mlh	866629	Mycoplasma leachii 99/014/6	279	325	63	19.3846	7	0	0	0	0	0	0	0	0	0	0	0	0	0	0	0	0	0	0	0	0	1	1	1	1	1	1	0	0	0	1
mli	459424	Mycobacterium liflandii 128FXT	1010	1020	114	11.1765	9	0	0	0	0	0	0	0	0	0	0	0	0	1	0	0	0	0	0	0	0	1	1	1	1	1	1	1	0	0	1
mlo	266835	Mesorhizobium loti MAFF303099	2483	2368	495	20.9037	26	1	1	1	0	1	0	1	1	1	1	1	1	1	0	1	1	1	1	1	0	1	1	1	1	1	1	1	1	1	1
mlu	465515	Micrococcus luteus NCTC 2665	1540	1507	293	19.4426	21	1	0	1	0	1	0	1	1	0	1	0	1	1	0	1	1	0	0	1	0	1	1	1	1	1	1	1	1	1	1
mma	192952	Methanosarcina mazei Go1	1177	1251	246	19.6643	20	0	1	1	0	0	0	1	1	0	1	1	1	1	0	1	0	0	0	1	0	1	1	1	1	1	1	1	1	1	1
mmar	477641	Modestobacter marinus	1062	1058	184	17.3913	18	1	0	1	0	1	0	1	1	0	1	0	0	1	0	1	1	0	0	0	0	1	1	1	1	1	1	1	1	0	1
mmaz	1236903	Methanosarcina mazei Tuc01	579	649	58	8.93683	8	0	0	0	0	0	0	0	0	0	0	0	0	0	0	0	0	0	0	0	0	1	1	1	0	1	1	1	1	0	1
mmb	583345	Methylotenera mobilis JLW8	1480	1489	288	19.3418	21	1	0	1	0	1	0	1	1	0	1	1	1	1	0	1	1	0	0	0	0	1	1	1	1	1	1	1	1	1	1
mmc	164756	Mycobacterium sp. MCS	2314	2257	402	17.8113	23	1	1	1	1	1	0	1	1	0	1	0	1	1	0	1	1	0	0	1	0	1	1	1	1	1	1	1	1	1	1
mmd	1053692	Methanococcus maripaludis X1	843	865	216	24.9711	19	0	1	1	1	0	0	1	1	0	1	1	1	0	0	1	0	0	0	1	0	1	1	1	1	1	1	1	1	0	1
mme	717774	Marinomonas mediterranea MMB-1	2165	2121	372	17.5389	22	1	0	1	0	1	0	1	1	1	1	0	1	1	0	1	1	0	0	1	0	1	1	1	1	1	1	1	1	1	1
mmg	79929	Methanothermobacter marburgensis Marburg	519	565	57	10.0885	6	0	0	0	0	0	0	0	0	0	0	0	0	0	0	0	0	0	0	0	0	1	1	1	0	1	1	0	0	0	1
mmh	547558	Methanohalophilus mahii DSM 5219	903	922	221	23.9696	19	0	1	1	0	0	0	1	1	0	1	1	1	1	0	1	0	0	0	1	0	1	1	1	1	1	1	1	1	0	1
mmi	216594	Mycobacterium marinum M	2320	2228	409	18.3573	22	1	1	1	1	0	0	1	1	0	1	0	1	1	0	1	1	1	0	1	0	1	1	1	1	1	1	1	1	0	1
mmk	1124991	Morganella morganii subsp. morganii KT	1040	950	155	16.3158	19	1	0	1	0	1	0	1	1	0	1	0	1	1	0	1	1	0	0	0	0	1	1	1	1	1	1	1	1	0	1
mml	862259	Mycoplasma mycoides subsp. capri LC 95010	284	330	95	28.7879	10	0	0	0	0	0	0	0	0	0	0	0	0	0	0	1	1	0	0	0	0	1	1	1	1	1	1	1	0	0	1
mmm	1168287	Mycobacterium sp. MOTT36Y	1007	1026	179	17.4464	18	1	0	1	0	0	0	1	1	0	1	0	1	1	0	1	1	0	0	0	0	1	1	1	1	1	1	1	1	0	1
mmn	696127	Candidatus Midichloria mitochondrii IricVA	905	1001	152	15.1848	13	0	0	1	0	0	0	0	0	0	0	1	1	1	0	1	0	0	0	1	0	1	0	1	1	1	1	1	0	0	1
mmo	267748	Mycoplasma mobile 163K	513	572	137	23.951	9	0	0	0	0	0	0	0	0	0	0	0	0	0	0	0	0	0	0	0	0	1	1	1	1	1	1	1	0	1	1
mmp	267377	Methanococcus maripaludis S2	936	1009	225	22.2993	20	0	1	1	1	0	0	1	1	0	1	1	1	0	0	1	0	0	0	1	0	1	1	1	1	1	1	1	1	1	1
mmq	402880	Methanococcus maripaludis C5	919	959	203	21.1679	19	0	1	1	1	0	0	1	1	0	1	1	1	0	0	1	0	0	0	1	0	1	1	1	1	1	1	1	1	0	1
mmr	394221	Maricaulis maris MCS10	1815	1775	326	18.3662	22	1	1	1	0	1	0	1	1	0	1	1	1	1	0	1	1	0	0	1	0	1	1	1	1	1	1	1	1	0	1
mms	375286	Minibacterium massiliensis (Janthinobacterium sp. Marseille)	1780	1794	302	16.8339	19	1	0	1	0	0	0	1	1	0	1	0	1	1	0	1	1	0	0	1	0	1	1	1	1	1	1	1	1	0	1
mmt	857087	Methylomonas methanica MC09	1834	1819	354	19.4612	23	1	0	1	1	1	0	1	1	0	1	1	1	1	0	1	1	0	0	1	0	1	1	1	1	1	1	1	1	1	1
mmu	10090	Mus musculus (house mouse)	2821	2661	496	18.6396	22	1	1	1	0	1	1	0	0	1	1	0	1	1	0	1	1	0	0	1	0	1	1	1	1	1	1	1	1	1	1
mmv	1198627	Mycobacterium massiliense GO 06	949	1016	157	15.4528	16	1	0	1	0	0	0	1	1	0	1	0	0	0	0	1	1	0	0	0	0	1	1	1	1	1	1	1	1	0	1
mmw	400668	Marinomonas sp. MWYL1	2206	2128	432	20.3008	23	1	1	1	0	1	0	1	1	1	1	0	1	1	0	1	1	0	0	1	0	1	1	1	1	1	1	1	1	1	1
mmx	444158	Methanococcus maripaludis C6	861	873	220	25.2005	19	1	1	1	1	0	0	1	1	0	1	0	1	0	0	1	0	0	0	1	0	1	1	1	1	1	1	1	1	0	1
mmy	272632	Mycoplasma mycoides subsp. mycoides SC PG1	294	353	89	25.2125	10	0	0	0	0	0	0	0	0	0	0	0	0	0	0	1	1	0	0	0	0	1	1	1	1	1	1	1	0	0	1
mmym	865867	Mycoplasma mycoides subsp. mycoides SC Gladysdale	279	326	105	32.2086	10	0	0	0	0	0	0	0	0	0	0	0	0	0	0	1	1	0	0	0	0	1	1	1	1	1	1	1	0	0	1
mmz	426368	Methanococcus maripaludis C7	923	956	223	23.3264	19	1	1	1	1	0	0	1	1	0	1	0	1	0	0	1	0	0	0	1	0	1	1	1	1	1	1	1	1	0	1
mno	460265	Methylobacterium nodulans ORS 2060	2283	2173	429	19.7423	23	1	1	1	0	1	0	1	1	0	1	1	1	1	0	1	1	1	0	1	0	1	1	1	1	1	1	1	1	0	1
mok	647113	Methanothermococcus okinawensis IH1	840	871	221	25.3731	17	0	1	1	1	0	0	1	1	0	1	0	0	0	0	1	0	0	0	1	0	1	1	1	1	1	1	1	1	0	1
mop	536019	Mesorhizobium opportunistum WSM2075	2243	2128	442	20.7707	22	1	1	1	0	1	0	1	1	0	1	0	1	1	0	1	1	0	0	1	0	1	1	1	1	1	1	1	1	1	1
mox	671143	Candidatus Methylomirabilis oxyfera	752	757	156	20.6077	16	1	0	1	0	0	0	1	1	0	1	0	0	0	0	1	1	0	0	0	0	1	1	1	1	1	1	1	1	0	1
mpa	262316	Mycobacterium avium subsp. paratuberculosis K-10	1126	1149	201	17.4935	18	1	0	1	0	0	0	1	1	0	1	0	1	1	0	1	1	0	0	0	0	1	1	1	1	1	1	1	1	0	1
mpb	1238993	Mycoplasma pneumoniae M129-B7	347	457	59	12.9103	0	0	0	0	0	0	0	0	0	0	0	0	0	0	0	0	0	0	0	0	0	0	0	0	0	0	0	0	0	0	0
mpc	491952	Marinomonas posidonica IVIA-Po-181	2058	2023	367	18.1414	21	1	0	1	1	0	0	1	1	0	1	0	1	1	0	1	1	0	0	1	0	1	1	1	1	1	1	1	1	1	1
mpd	304371	Methanocella paludicola SANAE	929	986	246	24.9493	19	0	1	1	1	0	0	1	1	0	1	0	1	0	0	1	0	0	0	1	0	1	1	1	1	1	1	1	1	1	1
mpe	272633	Mycoplasma penetrans HF-2	628	708	149	21.0452	9	0	0	0	0	0	0	0	0	0	0	0	0	1	0	0	0	0	0	0	0	1	1	1	1	1	1	1	0	0	1
mpf	743965	Mycoplasma putrefaciens KS1	483	551	107	19.4192	8	0	0	0	0	0	0	0	0	0	0	0	0	0	0	0	0	0	0	0	0	1	1	1	1	1	1	1	0	0	1
mpg	660470	Mesotoga prima MesG1.Ag.4.2	649	685	85	12.4088	7	0	0	0	0	0	0	0	0	0	0	0	0	1	0	0	0	0	0	0	0	1	1	0	1	1	1	0	0	0	1
mph	1032480	Microlunatus phosphovorus NM-1	2066	2057	442	21.4876	22	1	0	1	0	1	0	1	1	1	1	0	1	1	0	1	1	0	0	1	0	1	1	1	1	1	1	1	1	1	1
mpi	679926	Methanoplanus petrolearius DSM 11571	908	941	257	27.3114	19	0	1	1	1	0	0	1	1	0	1	0	1	1	0	1	0	0	0	1	0	1	1	1	1	1	1	1	1	0	1
mpj	722438	Mycoplasma pneumoniae FH	220	290	44	15.1724	7	0	0	0	0	0	0	0	0	0	0	0	0	1	0	0	0	0	0	0	0	1	0	1	1	1	1	0	0	0	1
mpl	521011	Candidatus Methanosphaerula palustris E1-9c	951	997	246	24.674	19	0	1	1	1	0	0	1	1	0	1	0	1	1	0	1	0	0	0	1	0	1	1	1	1	1	1	1	1	0	1
mpm	1112856	Mycoplasma pneumoniae 309	480	549	131	23.8616	9	0	0	0	0	0	0	0	0	0	0	0	0	1	0	0	0	0	0	0	0	1	1	1	1	1	1	1	0	0	1
mpn	272634	Mycoplasma pneumoniae M129	457	534	118	22.0974	8	0	0	0	0	0	0	0	0	0	0	0	0	1	0	0	0	0	0	0	0	1	0	1	1	1	1	1	0	0	1
mpo	441620	Methylobacterium populi BJ001	2096	1983	364	18.356	21	1	1	1	0	1	0	1	1	0	1	0	1	1	0	1	1	0	0	1	0	1	1	1	1	1	1	1	1	0	1
mpr	554373	Moniliophthora perniciosa FA553	844	924	98	10.6061	8	1	0	0	0	0	0	0	0	0	0	0	0	1	0	0	1	0	0	0	0	1	1	0	0	1	1	0	0	0	1
mps	940190	Melissococcus plutonius ATCC 35311	1195	1243	251	20.1931	17	1	0	1	0	0	0	0	0	0	1	0	1	0	0	1	1	0	0	1	0	1	1	1	1	1	1	1	1	1	1
mpt	420662	Methylibium petroleiphilum PM1	2118	2088	373	17.864	21	1	1	1	0	1	0	1	1	0	1	0	1	1	0	1	1	0	0	1	0	1	1	1	1	1	1	1	1	0	1
mpu	272635	Mycoplasma pulmonis UAB CTIP	244	308	85	27.5974	8	0	0	0	0	0	0	0	0	0	0	0	0	0	0	0	0	0	0	0	0	1	1	1	1	1	1	1	0	0	1
mput	1292033	Mycoplasma putrefaciens Mput9231	257	308	74	24.026	8	0	0	0	0	0	0	0	0	0	0	0	0	0	0	0	0	0	0	0	0	1	1	1	1	1	1	1	0	0	1
mpx	1090974	Melissococcus plutonius DAT561	526	567	94	16.5785	7	0	0	0	0	0	0	0	0	0	0	0	0	0	0	0	0	0	0	0	0	1	0	1	1	1	1	1	0	0	1
mpy	1094980	Methanolobus psychrophilus R15	551	593	105	17.7066	12	0	0	1	0	0	0	1	1	0	1	0	0	0	0	1	0	0	0	0	0	1	1	1	1	1	1	0	0	0	1
mpz	443254	Marinitoga piezophila KA3	1239	1236	253	20.4693	19	1	0	1	0	1	0	0	0	0	1	0	1	1	0	1	1	0	0	1	0	1	1	1	1	1	1	1	1	1	1
mra	419947	Mycobacterium tuberculosis H37Ra	2173	2100	363	17.2857	22	1	1	1	0	0	0	1	1	0	1	0	1	1	0	1	1	1	0	1	0	1	1	1	1	1	1	1	1	1	1
mrb	504728	Meiothermus ruber DSM 1279	1789	1713	334	19.498	22	1	1	1	0	1	0	1	1	0	1	0	1	1	0	1	1	0	0	1	0	1	1	1	1	1	1	1	1	1	1
mrd	426355	Methylobacterium radiotolerans JCM 2831	2229	2123	389	18.3231	22	1	1	1	0	1	0	1	1	0	1	1	1	1	0	1	1	0	0	1	0	1	1	1	1	1	1	1	1	0	1
mre	504728	Meiothermus ruber DSM 1279	1214	1331	193	14.5004	12	1	0	1	0	1	0	1	1	0	1	0	1	1	0	1	1	0	0	1	0	0	0	0	0	0	0	0	0	1	0
mrh	710685	Mycobacterium rhodesiae NBB3	2176	2145	372	17.3427	22	1	0	1	0	1	0	1	1	1	1	0	1	1	0	1	1	0	0	1	0	1	1	1	1	1	1	1	1	1	1
mrs	886377	Muricauda ruestringensis DSM 13258	1859	1830	349	19.071	22	0	1	1	1	1	0	1	1	0	1	1	1	1	0	1	1	0	0	1	0	1	1	1	1	1	1	1	0	1	1
mru	634498	Methanobrevibacter ruminantium M1	984	1127	216	19.1659	18	0	0	1	1	0	0	1	1	0	1	1	1	1	0	1	0	0	0	0	0	1	1	1	1	1	1	1	1	0	1
msa	710686	Mycobacterium smegmatis JS623	1108	1145	176	15.3712	18	1	0	1	0	1	0	1	1	0	1	0	0	1	0	1	1	0	0	0	0	1	1	1	1	1	1	1	1	0	1
msc	187303	Methylocystis sp. SC2	968	978	136	13.9059	14	0	0	1	0	0	0	1	1	0	1	0	0	0	0	1	0	0	0	0	0	1	1	1	1	1	1	1	1	0	1
msd	1278073	Myxococcus stipitatus DSM 14675	1076	1065	159	14.9296	15	1	0	1	0	0	0	0	0	0	1	0	0	1	0	1	1	0	0	0	0	1	1	1	1	1	1	1	1	0	1
mse	399549	Metallosphaera sedula DSM 5348	1169	1291	245	18.9775	21	1	1	1	0	1	0	1	1	0	1	1	1	1	0	1	1	0	0	1	0	1	1	1	1	1	1	0	1	0	1
msg	246196	Mycobacterium smegmatis MC2 155	1197	1214	239	19.687	19	1	0	1	0	1	0	1	1	0	1	0	1	1	0	1	1	0	0	0	0	1	1	1	1	1	1	1	1	0	1
msi	420247	Methanobrevibacter smithii ATCC 35061	981	1100	192	17.4545	17	0	1	1	1	0	0	1	1	0	1	1	1	0	0	1	0	0	0	1	0	1	1	0	0	1	1	1	1	0	1
msk	708248	Mycoplasma suis KI3806	269	378	87	23.0159	6	0	0	0	0	0	0	0	0	0	0	0	0	0	0	0	0	0	0	0	0	1	0	1	1	1	1	0	0	0	1
msl	395965	Methylocella silvestris BL2	1998	1925	354	18.3896	23	1	1	1	0	1	0	1	1	0	1	1	1	1	0	1	1	0	0	1	0	1	1	1	1	1	1	1	1	1	1
msm	246196	Mycobacterium smegmatis MC2 155	1367	1379	235	17.0413	19	1	0	1	0	1	0	1	1	0	1	0	1	1	0	1	1	0	0	0	0	1	1	1	1	1	1	1	1	0	1
msp	278137	Mycobacterium gilvum Spyr1	1163	1189	206	17.3255	18	1	0	1	0	1	0	1	1	0	1	0	1	0	0	1	1	0	0	0	0	1	1	1	1	1	1	1	1	0	1
mss	768700	Mycoplasma suis Illinois	121	206	35	16.9903	5	0	0	0	0	0	0	0	0	0	0	0	0	0	0	0	0	0	0	0	0	1	0	0	1	1	1	0	0	0	1
mst	339860	Methanosphaera stadtmanae DSM 3091	802	890	153	17.191	16	0	0	1	1	0	0	1	1	0	1	0	0	0	0	1	0	0	0	1	0	1	1	1	1	1	1	1	1	0	1
msu	221988	Mannheimia succiniciproducens MBEL55E	1518	1472	300	20.3804	21	1	0	1	0	0	0	1	1	0	1	1	1	1	0	1	1	0	0	1	0	1	1	1	1	1	1	1	1	1	1
msv	526227	Meiothermus silvanus DSM 9946	1805	1729	342	19.7802	22	1	0	1	0	1	0	1	1	0	1	1	1	1	0	1	1	0	0	1	0	1	1	1	1	1	1	1	1	1	1
msy	262723	Mycoplasma synoviae 53	418	513	97	18.9084	8	0	0	0	0	0	0	0	0	0	0	0	0	0	0	0	0	0	0	0	0	1	1	1	1	1	1	1	0	0	1
mta	264732	Moorella thermoacetica ATCC 39073	1443	1395	297	21.2903	22	1	1	1	1	0	0	1	1	0	1	1	1	1	0	1	1	0	0	1	0	1	1	1	1	1	1	1	1	0	1
mtb	478434	Mycobacterium tuberculosis KZN 1435	2097	2028	382	18.8363	23	1	1	1	1	0	0	1	1	0	1	0	1	1	0	1	1	1	0	1	0	1	1	1	1	1	1	1	1	1	1
mtc	83331	Mycobacterium tuberculosis CDC1551, clinical strain	1087	1110	180	16.2162	18	1	0	1	0	0	0	1	1	0	1	0	1	1	0	1	1	0	0	0	0	1	1	1	1	1	1	1	1	0	1
mtd	1097669	Mycobacterium tuberculosis UT205	954	964	175	18.1535	18	1	0	1	0	0	0	1	1	0	1	0	1	1	0	1	1	0	0	0	0	1	1	1	1	1	1	1	1	0	1
mte	443149	Mycobacterium tuberculosis CCDC5079	942	963	176	18.2762	18	1	0	1	0	0	0	1	1	0	1	0	1	1	0	1	1	0	0	0	0	1	1	1	1	1	1	1	1	0	1
mtf	336982	Mycobacterium tuberculosis F11	2102	2036	360	17.6817	23	1	1	1	1	0	0	1	1	0	1	0	1	1	0	1	1	1	0	1	0	1	1	1	1	1	1	1	1	1	1
mtg	1091500	Mycobacterium tuberculosis RGTB327	818	901	96	10.6548	8	0	0	0	0	0	0	0	0	0	0	0	0	1	0	0	0	0	0	0	0	1	1	1	1	1	1	0	0	0	1
mth	187420	Methanothermobacter thermautotrophicus deltaH	511	553	59	10.6691	6	0	0	0	0	0	0	0	0	0	0	0	0	0	0	0	0	0	0	0	0	1	1	1	0	1	1	0	0	0	1
mti	1091501	Mycobacterium tuberculosis RGTB423	779	858	160	18.648	18	1	0	1	0	0	0	1	1	0	1	0	1	1	0	1	1	0	0	0	0	1	1	1	1	1	1	1	1	0	1
mtj	1306400	Mycobacterium tuberculosis Beijing/NITR203	896	943	211	22.3754	18	1	0	1	0	0	0	1	1	0	1	0	1	1	0	1	1	0	0	0	0	1	1	1	1	1	1	1	1	0	1
mtk	478433	Mycobacterium tuberculosis KZN 4207	1930	1855	359	19.3531	23	1	1	1	1	0	0	1	1	0	1	0	1	1	0	1	1	1	0	1	0	1	1	1	1	1	1	1	1	1	1
mtl	443150	Mycobacterium tuberculosis CCDC5180	944	963	105	10.9034	9	0	0	0	0	0	0	0	0	0	0	0	0	1	0	0	0	0	0	0	0	1	1	1	1	1	1	1	0	0	1
mtm	573729	Myceliophthora thermophila ATCC 42464	1087	1035	148	14.2995	15	1	0	1	0	1	0	1	1	0	1	0	0	0	0	1	1	0	0	0	0	1	1	1	1	1	1	0	0	0	1
mtn	652616	Mycobacterium tuberculosis Erdman = ATCC 35801	938	961	106	11.0302	9	0	0	0	0	0	0	0	0	0	0	0	0	1	0	0	0	0	0	0	0	1	1	1	1	1	1	1	0	0	1
mto	707235	Mycobacterium tuberculosis CTRI-2	956	969	105	10.8359	9	0	0	0	0	0	0	0	0	0	0	0	0	1	0	0	0	0	0	0	0	1	1	1	1	1	1	1	0	0	1
mtp	349307	Methanosaeta thermophila PT	856	888	217	24.4369	21	1	1	1	1	0	0	1	1	0	1	1	1	0	0	1	1	0	0	1	0	1	1	1	1	1	1	1	1	0	1
mtr	3880	Medicago truncatula (barrel medic)	1347	1291	156	12.0837	12	0	1	0	0	0	0	0	0	0	0	0	0	1	0	0	0	0	0	1	0	1	1	1	1	1	1	1	1	0	1
mts	979556	Microbacterium testaceum StLB037	1632	1618	330	20.3956	21	1	0	1	0	1	0	1	1	0	1	0	1	1	0	1	1	0	0	1	0	1	1	1	1	1	1	1	1	1	1
mtt	643867	Marivirga tractuosa DSM 4126	1723	1723	306	17.7597	22	1	1	1	0	1	0	1	1	0	1	1	1	1	0	1	1	0	0	1	0	1	1	1	1	1	1	1	1	0	1
mtu	83332	Mycobacterium tuberculosis H37Rv, laboratory strain	1110	1132	192	16.9611	18	1	0	1	0	0	0	1	1	0	1	0	1	1	0	1	1	0	0	0	0	1	1	1	1	1	1	1	1	0	1
mtub	1138877	Mycobacterium tuberculosis 7199-99	942	964	212	21.9917	18	1	0	1	0	0	0	1	1	0	1	0	1	1	0	1	1	0	0	0	0	1	1	1	1	1	1	1	1	0	1
mtv	83332	Mycobacterium tuberculosis H37Rv	957	969	180	18.5759	18	1	0	1	0	0	0	1	1	0	1	0	1	1	0	1	1	0	0	0	0	1	1	1	1	1	1	1	1	0	1
mtz	478435	Mycobacterium tuberculosis KZN 605	950	969	179	18.4727	17	1	0	1	0	0	0	0	1	0	1	0	1	1	0	1	1	0	0	0	0	1	1	1	1	1	1	1	1	0	1
mul	362242	Mycobacterium ulcerans Agy99	1892	1868	315	16.863	19	1	0	1	0	0	0	1	1	0	1	0	1	1	0	1	1	0	0	0	0	1	1	1	1	1	1	1	1	1	1
mva	350058	Mycobacterium vanbaalenii PYR-1	2375	2287	427	18.6707	24	1	1	1	1	1	0	1	1	1	1	0	1	1	0	1	1	0	0	1	0	1	1	1	1	1	1	1	1	1	1
mvn	406327	Methanococcus vannielii SB	923	962	205	21.3098	19	0	1	1	1	0	0	1	1	0	1	1	1	0	0	1	0	0	0	1	0	1	1	1	1	1	1	1	1	0	1
mvo	456320	Methanococcus voltae A3	782	815	183	22.454	20	0	1	1	1	0	0	1	1	0	1	1	1	0	0	1	1	0	0	1	0	1	1	1	1	1	1	1	1	0	1
mvu	579137	Methanocaldococcus vulcanius M7	844	858	191	22.2611	17	0	1	1	1	0	0	1	1	0	1	0	0	0	0	1	0	0	0	1	0	1	1	1	1	1	1	1	1	0	1
mwe	1197325	Mycoplasma wenyonii Massachusetts	121	204	35	17.1569	5	0	0	0	0	0	0	0	0	0	0	0	0	0	0	0	0	0	0	0	0	1	0	0	1	1	1	0	0	0	1
mxa	246197	Myxococcus xanthus DK 1622	1998	1962	369	18.8073	23	1	1	1	0	1	0	1	1	0	1	1	1	1	0	1	1	0	0	1	0	1	1	1	1	1	1	1	1	1	1
mzh	679901	Methanosalsum zhilinae DSM 4017	973	999	238	23.8238	22	0	1	1	1	0	0	1	1	0	1	1	1	1	0	1	1	0	0	1	0	1	1	1	1	1	1	1	1	1	1
nal	1205910	Nocardiopsis alba ATCC BAA-2165	1013	1022	189	18.4932	19	1	0	1	0	0	0	1	1	0	1	1	1	1	0	1	1	0	0	0	0	1	1	1	1	1	1	1	1	0	1
nam	598659	Nautilia profundicola AmH	1276	1310	231	17.6336	19	1	0	1	0	0	0	1	1	0	1	1	1	1	0	1	1	0	0	1	0	1	1	1	1	1	1	0	1	0	1
nar	279238	Novosphingobium aromaticivorans DSM 12444	2094	2075	365	17.5904	23	1	1	1	0	1	0	1	1	0	1	1	1	1	0	1	1	0	0	1	0	1	1	1	1	1	1	1	1	1	1
nat	406552	Natrinema sp. J7-2	697	740	133	17.973	17	1	0	1	0	0	0	1	1	0	1	1	1	0	0	1	1	0	0	0	0	1	1	1	1	1	1	0	1	0	1
naz	551115	Anabaena azollae 0708 ('Nostoc azollae' 0708), cyanobacterial symbiont of the water fern Azolla (duckweed)	820	828	91	10.9903	11	1	0	0	0	0	0	0	0	0	0	0	0	0	0	0	1	0	0	0	0	1	1	1	1	1	1	1	1	0	1
nbr	1133849	Nocardia brasiliensis ATCC 700358	1184	1207	209	17.3157	19	1	0	1	0	0	0	1	1	0	1	1	1	1	0	1	1	0	0	0	0	1	1	1	1	1	1	1	1	0	1
nca	196162	Nocardioides sp. JS614	2151	2070	428	20.6763	22	1	1	1	0	1	0	1	1	0	1	0	1	1	0	1	1	0	0	1	0	1	1	1	1	1	1	1	1	1	1
nce	578460	Nosema ceranae BRL01	222	323	43	13.3127	5	0	0	0	0	0	0	0	0	0	0	0	0	0	0	0	0	0	0	0	0	1	0	1	1	0	1	0	0	0	1
ncr	367110	Neurospora crassa OR74A	1175	1123	163	14.5147	17	1	0	1	0	0	0	1	1	0	1	1	1	0	0	1	1	0	0	0	0	1	1	1	1	1	1	1	0	0	1
ncs	1064592	Naumovozyma castellii CBS 4309	925	870	145	16.6667	17	1	0	1	0	0	0	1	1	0	1	1	1	0	0	1	1	0	0	0	0	1	0	1	1	1	1	1	1	0	1
ncy	1127134	Nocardia cyriacigeorgica GUH-2	1031	1041	182	17.4832	18	1	0	1	0	0	0	1	1	0	1	0	1	1	0	1	1	0	0	0	0	1	1	1	1	1	1	1	1	0	1
nda	446468	Nocardiopsis dassonvillei subsp. dassonvillei DSM 43111	1117	1118	217	19.4097	19	1	0	1	0	0	0	1	1	0	1	1	1	1	0	1	1	0	0	0	0	1	1	1	1	1	1	1	1	0	1
nde	330214	Candidatus Nitrospira defluvii	1790	1847	311	16.8381	24	1	1	1	1	1	0	1	1	0	1	1	1	1	0	1	1	0	0	1	0	1	1	1	1	1	1	1	1	1	1
ndi	1071378	Naumovozyma dairenensis CBS 421	932	883	145	16.4213	17	1	0	1	0	0	0	1	1	0	1	1	1	0	0	1	1	0	0	0	0	1	0	1	1	1	1	1	1	0	1
ndo	592029	Nonlabens dokdonensis DSW-6	815	866	81	9.35335	8	0	0	0	0	0	0	0	0	0	0	0	0	0	0	0	0	0	0	0	0	1	1	1	1	1	1	1	0	0	1
neq	228908	Nanoarchaeum equitans Kin4-M	143	238	40	16.8067	3	0	0	0	0	0	0	0	0	0	0	0	0	0	0	0	0	0	0	0	0	1	0	0	0	1	0	0	0	0	1
net	335283	Nitrosomonas eutropha C91	1601	1566	311	19.8595	20	1	0	1	0	0	0	1	1	0	1	1	1	1	0	1	1	0	0	0	0	1	1	1	1	1	1	1	1	1	1
neu	228410	Nitrosomonas europaea ATCC 19718	1573	1582	291	18.3944	22	1	1	1	0	0	0	1	1	0	1	1	1	1	0	1	1	0	0	1	0	1	1	1	1	1	1	1	1	1	1
nfa	247156	Nocardia farcinica IFM 10152	1199	1247	193	15.4771	18	1	0	1	0	0	0	1	1	0	1	0	1	1	0	1	1	0	0	0	0	1	1	1	1	1	1	1	1	0	1
nfi	331117	Neosartorya fischeri NRRL 181	1270	1183	204	17.2443	18	1	0	1	0	0	0	1	1	0	1	1	1	0	0	1	1	0	0	0	0	1	1	1	1	1	1	1	1	0	1
nga	1237085	Candidatus Nitrososphaera gargensis Ga9.2	547	619	47	7.59289	6	0	0	0	0	0	0	0	0	0	0	0	0	0	0	0	0	0	0	0	0	1	1	1	0	1	1	0	0	0	1
nge	797304	Natronobacterium gregoryi SP2	685	721	120	16.6436	15	0	0	1	0	0	0	1	1	0	1	1	1	0	0	1	1	0	0	0	0	1	1	1	1	1	1	0	0	0	1
ngk	521006	Neisseria gonorrhoeae NCCP11945	1365	1322	256	19.3646	20	1	0	1	0	0	0	1	1	0	1	1	1	1	0	1	1	0	0	1	0	1	1	1	1	1	1	1	1	0	1
ngo	242231	Neisseria gonorrhoeae FA 1090	1365	1376	241	17.5145	19	0	0	1	0	1	0	1	1	0	1	1	1	1	0	1	1	0	0	1	0	1	1	1	1	1	1	1	0	0	1
ngr	744533	Naegleria gruberi	854	893	96	10.7503	13	0	0	1	0	0	0	0	0	0	1	1	1	1	0	1	0	0	0	0	0	1	1	1	0	1	1	1	0	0	1
ngt	940296	Neisseria gonorrhoeae TCDC-NG08107	721	707	133	18.8119	16	0	0	1	0	0	0	1	1	0	1	0	1	1	0	1	1	0	0	0	0	1	1	1	1	1	1	1	0	0	1
nha	323097	Nitrobacter hamburgensis X14	1828	1749	335	19.1538	23	1	1	1	0	1	0	1	1	0	1	1	1	1	0	1	1	0	0	1	0	1	1	1	1	1	1	1	1	1	1
nhe	660122	Nectria haematococca mpVI 77-13-4	1206	1136	202	17.7817	18	1	0	1	0	0	0	1	1	0	1	1	1	0	0	1	1	0	0	0	0	1	1	1	1	1	1	1	1	0	1
nhl	472759	Nitrosococcus halophilus Nc4	1767	1695	367	21.6519	23	1	0	1	0	1	0	1	1	0	1	1	1	1	0	1	1	0	1	1	0	1	1	1	1	1	1	1	1	1	1
nii	261292	Nitrosomonas sp. Is79A3	1541	1524	294	19.2913	20	1	0	1	0	0	0	1	1	0	1	1	1	1	0	1	1	0	0	0	0	1	1	1	1	1	1	1	1	1	1
nir	1229909	Candidatus Nitrosopumilus sp. AR2	535	627	47	7.49601	6	0	0	0	0	0	0	0	0	0	0	0	0	0	0	0	0	0	0	0	0	1	1	1	0	1	1	0	0	0	1
nis	387092	Nitratiruptor sp. SB155-2	1275	1266	235	18.5624	20	1	0	1	0	0	0	1	1	0	1	1	1	1	0	1	1	0	0	1	0	1	1	1	1	1	1	0	1	1	1
nit	153948	Nitrosomonas sp. AL212	1588	1587	283	17.8324	22	1	0	1	1	0	0	1	1	0	1	1	1	1	0	1	1	0	0	1	0	1	1	1	1	1	1	1	1	1	1
nko	700598	Niastella koreensis GR20-10	2206	2166	499	23.0379	25	1	1	1	1	1	0	1	1	1	1	1	1	1	0	1	1	0	0	1	0	1	1	1	1	1	1	1	1	1	1
nkr	1229908	Candidatus Nitrosopumilus koreensis AR1	509	606	47	7.75578	6	0	0	0	0	0	0	0	0	0	0	0	0	0	0	0	0	0	0	0	0	1	1	1	0	1	1	0	0	0	1
nla	489653	Neisseria lactamica 020-06	1336	1338	265	19.8057	20	1	0	1	0	0	0	1	1	0	1	1	1	1	0	1	1	0	0	1	0	1	1	1	1	1	1	1	1	0	1
nma	122587	Neisseria meningitidis Z2491 (serogroup A)	1416	1417	268	18.9132	20	1	0	1	0	0	0	1	1	0	1	1	1	1	0	1	1	0	0	1	0	1	1	1	1	1	1	1	1	0	1
nmc	272831	Neisseria meningitidis FAM18 (serogroup C)	1406	1421	269	18.9303	20	1	0	1	0	0	0	1	1	0	1	1	1	1	0	1	1	0	0	1	0	1	1	1	1	1	1	1	1	0	1
nmd	935599	Neisseria meningitidis G2136 (serogroup B)	730	722	134	18.5596	16	0	0	1	0	0	0	1	1	0	1	0	1	1	0	1	1	0	0	0	0	1	1	1	1	1	1	1	0	0	1
nme	122586	Neisseria meningitidis MC58 (serogroup B)	1423	1433	243	16.9574	18	0	0	1	0	0	0	1	1	0	1	1	1	1	0	1	1	0	0	1	0	1	1	1	1	1	1	1	0	0	1
nmg	547559	Natrialba magadii ATCC 43099	1302	1375	291	21.1636	21	0	1	1	0	1	0	1	1	0	1	1	1	0	0	1	1	0	0	1	0	1	1	1	1	1	1	1	1	1	1
nmh	909420	Neisseria meningitidis H44/76 (serogroup B)	736	727	146	20.0825	17	0	0	1	0	0	0	1	1	0	1	0	1	1	0	1	1	0	0	0	0	1	1	1	1	1	1	1	1	0	1
nmi	662598	Neisseria meningitidis alpha14 (contains capsule null locus)	1411	1417	238	16.796	18	0	0	1	0	0	0	1	1	0	1	1	1	1	0	1	1	0	0	1	0	1	1	1	1	1	1	1	0	0	1
nml	479431	Nakamurella multipartita DSM 44233	2130	2062	426	20.6596	21	1	0	1	0	1	0	1	1	0	1	0	1	1	0	1	1	0	0	1	0	1	1	1	1	1	1	1	1	1	1
nmm	935591	Neisseria meningitidis M01-240149 (serogroup B)	740	729	94	12.8944	12	1	0	0	0	0	0	0	0	0	0	0	0	1	0	0	1	0	0	0	0	1	1	1	1	1	1	1	1	0	1
nmn	374833	Neisseria meningitidis 053442 (serogroup C)	1369	1348	291	21.5875	20	1	0	1	0	0	0	1	1	0	1	1	1	1	0	1	1	0	0	1	0	1	1	1	1	1	1	1	1	0	1
nmo	268739	Natronomonas moolapensis 8.8.11	585	647	61	9.42813	6	0	0	0	0	0	0	0	0	0	0	0	0	0	0	0	0	0	0	0	0	1	1	1	0	1	1	0	0	0	1
nmp	630588	Neisseria meningitidis alpha710 (serogroup B)	739	728	87	11.9505	9	0	0	0	0	0	0	0	0	0	0	0	0	1	0	0	0	0	0	0	0	1	1	1	1	1	1	1	0	0	1
nmq	935593	Neisseria meningitidis M04-240196 (serogroup B)	722	713	88	12.3422	9	0	0	0	0	0	0	0	0	0	0	0	0	1	0	0	0	0	0	0	0	1	1	1	1	1	1	1	0	0	1
nmr	436308	Nitrosopumilus maritimus SCM1	877	981	155	15.8002	17	0	1	1	0	0	0	1	1	0	1	1	1	0	0	1	1	0	0	1	0	1	1	1	0	1	1	1	0	0	1
nms	935588	Neisseria meningitidis M01-240355 (serogroup B)	739	728	140	19.2308	16	0	0	1	0	0	0	1	1	0	1	0	1	1	0	1	1	0	0	0	0	1	1	1	1	1	1	1	0	0	1
nmt	604162	Neisseria meningitidis 8013 (serogroup C)	733	723	140	19.3638	16	0	0	1	0	0	0	1	1	0	1	0	1	1	0	1	1	0	0	0	0	1	1	1	1	1	1	1	0	0	1
nmu	323848	Nitrosospira multiformis ATCC 25196	847	842	103	12.2328	8	0	0	0	0	0	0	0	0	0	0	0	0	0	0	0	0	0	0	0	0	1	1	1	1	1	1	1	0	0	1
nmw	942513	Neisseria meningitidis WUE 2594 (serogroup A)	736	722	90	12.4654	9	0	0	0	0	0	0	0	0	0	0	0	0	1	0	0	0	0	0	0	0	1	1	1	1	1	1	1	0	0	1
nmz	935589	Neisseria meningitidis NZ-05/33 (serogroup B)	739	727	90	12.3796	9	0	0	0	0	0	0	0	0	0	0	0	0	1	0	0	0	0	0	0	0	1	1	1	1	1	1	1	0	0	1
noc	323261	Nitrosococcus oceani ATCC 19707	1850	1808	301	16.6482	20	0	1	1	0	0	0	1	1	0	1	1	1	1	0	1	1	0	0	1	0	1	1	1	1	1	1	1	0	1	1
nop	28072	Nostoc sp. PCC 7524	878	902	89	9.86696	8	0	0	0	0	0	0	0	0	0	0	0	0	1	0	0	0	0	0	0	0	1	1	1	1	1	1	0	0	0	1
nos	317936	Nostoc sp. PCC 7107	866	895	91	10.1676	7	0	0	0	0	0	0	0	0	0	0	0	0	0	0	0	0	0	0	0	0	1	1	1	1	1	1	0	0	0	1
nou	694430	Natronococcus occultus SP4	756	807	117	14.4981	13	0	0	1	0	0	0	1	1	0	1	0	0	0	0	1	1	0	0	0	0	1	1	1	1	1	1	0	0	0	1
npe	797303	Natrinema pellirubrum DSM 15624	676	718	112	15.5989	13	0	0	1	0	0	0	1	1	0	1	0	0	0	0	1	1	0	0	0	0	1	1	1	1	1	1	0	0	0	1
nph	348780	Natronomonas pharaonis DSM 2160	1146	1278	236	18.4664	20	0	1	1	0	0	0	1	1	0	1	1	1	1	0	1	1	0	0	1	0	1	1	1	1	1	1	1	1	0	1
npp	702113	Novosphingobium sp. PP1Y	2267	2254	405	17.9681	22	1	0	1	0	1	0	1	1	0	1	1	1	1	0	1	1	0	0	1	0	1	1	1	1	1	1	1	1	1	1
npu	63737	Nostoc punctiforme PCC 73102	2085	2116	395	18.6673	25	1	1	1	1	1	0	1	1	0	1	1	1	1	0	1	1	1	0	1	0	1	1	1	1	1	1	1	1	1	1
nri	434131	Neorickettsia risticii Illinois	388	450	49	10.8889	5	0	0	0	0	0	0	0	0	0	0	0	0	0	0	0	0	0	0	0	0	1	0	0	1	1	1	0	0	0	1
nsa	749222	Nitratifractor salsuginis DSM 16511	1312	1313	255	19.4212	21	1	1	1	0	0	0	1	1	0	1	1	1	1	0	1	1	0	0	1	0	1	1	1	1	1	1	0	1	1	1
nse	222891	Neorickettsia sennetsu Miyayama	388	449	49	10.9131	5	0	0	0	0	0	0	0	0	0	0	0	0	0	0	0	0	0	0	0	0	1	0	0	1	1	1	0	0	0	1
nth	457570	Natranaerobius thermophilus JW/NM-WN-LF	1425	1378	272	19.7388	21	1	0	1	1	1	0	0	1	0	1	1	1	1	0	1	1	0	0	0	0	1	1	1	1	1	1	1	1	1	1
nve	45351	Nematostella vectensis (sea anemone)	1358	1335	178	13.3333	18	1	1	1	0	1	0	0	0	0	1	0	0	1	0	1	1	0	0	1	0	1	1	1	1	1	1	1	1	0	1
nvi	7425	Nasonia vitripennis (jewel wasp)	1127	1127	119	10.559	9	0	0	0	0	0	0	0	0	0	0	0	0	0	0	0	0	0	0	0	0	1	1	1	1	1	1	1	1	0	1
nwa	105559	Nitrosococcus watsonii C-113	1678	1616	333	20.6064	20	0	0	1	0	1	0	1	1	0	1	1	1	1	0	1	1	0	1	0	0	1	1	1	1	1	1	1	0	1	1
nwi	323098	Nitrobacter winogradskyi Nb-255	1855	1816	336	18.5022	22	1	1	1	0	0	0	1	1	0	1	1	1	1	0	1	1	0	0	1	0	1	1	1	1	1	1	1	1	1	1
oaa	9258	Ornithorhynchus anatinus (platypus)	1668	1595	218	13.6677	19	1	1	1	0	1	0	0	0	0	0	1	1	1	0	1	1	0	0	1	0	1	1	1	1	1	1	1	1	0	1
oac	56110	Oscillatoria acuminata PCC 6304	861	877	94	10.7184	9	1	0	0	0	0	0	0	0	0	0	0	0	0	0	0	1	0	0	0	0	1	1	1	1	1	1	0	0	0	1
oan	439375	Ochrobactrum anthropi ATCC 49188	2064	1936	357	18.4401	22	1	1	1	0	1	0	1	1	0	1	1	1	1	0	1	1	0	0	1	0	1	1	1	1	1	1	1	1	0	1
oar	391616	Octadecabacter arcticus 238	1007	1016	192	18.8976	20	1	0	1	0	1	0	1	1	0	1	1	1	1	0	1	1	0	0	0	0	1	1	1	1	1	1	1	1	0	1
oat	391626	Octadecabacter antarcticus 307	1014	1008	195	19.3452	19	1	0	1	0	0	0	1	1	0	1	1	1	1	0	1	1	0	0	0	0	1	1	1	1	1	1	1	1	0	1
oca	504832	Oligotropha carboxidovorans OM5 (Mississippi)	1879	1847	334	18.0834	23	1	1	1	1	0	0	1	1	0	1	1	1	1	0	1	1	0	0	1	0	1	1	1	1	1	1	1	1	1	1
oce	511062	Oceanimonas sp. GK1	2049	1970	350	17.7665	22	1	1	1	0	1	0	1	1	0	1	0	1	1	0	1	1	1	0	1	0	1	1	1	1	1	1	1	1	0	1
ocg	504832	Oligotropha carboxidovorans OM5 (Goettingen)	1865	1830	332	18.1421	23	1	1	1	1	0	0	1	1	0	1	1	1	1	0	1	1	0	0	1	0	1	1	1	1	1	1	1	1	1	1
oco	1031710	Oligotropha carboxidovorans OM4	926	923	160	17.3348	18	1	0	1	0	0	0	1	1	0	1	1	1	0	0	1	1	0	0	0	0	1	1	1	1	1	1	1	1	0	1
oho	926562	Owenweeksia hongkongensis DSM 17368	1487	1529	277	18.1164	16	0	0	1	0	0	0	0	0	0	1	1	1	1	0	1	1	0	0	1	0	1	1	1	1	1	1	1	0	0	1
oih	221109	Oceanobacillus iheyensis HTE831	1930	1839	394	21.4247	24	1	1	1	1	0	0	1	1	0	1	1	1	1	0	1	1	1	0	1	0	1	1	1	1	1	1	1	1	1	1
ola	8090	Oryzias latipes (Japanese medaka)	1720	1595	225	14.1066	20	1	1	1	0	1	0	0	0	0	1	1	1	1	0	1	1	0	0	1	0	1	1	1	1	1	1	1	1	0	1
ols	633147	Olsenella uli DSM 7084	1091	1105	249	22.5339	16	0	0	1	0	0	0	0	0	0	1	1	1	1	0	1	1	0	0	0	0	1	1	1	1	1	1	1	0	1	1
olu	436017	Ostreococcus lucimarinus CCE9901	1007	988	94	9.51417	12	0	1	0	0	0	0	0	0	0	0	0	0	1	0	0	0	0	0	1	0	1	1	1	1	1	1	1	1	0	1
oni	179408	Oscillatoria nigro-viridis PCC 7112	902	929	99	10.6566	8	0	0	0	0	0	0	0	0	0	0	0	0	1	0	0	0	0	0	0	0	1	1	1	1	1	1	0	0	0	1
ooe	203123	Oenococcus oeni PSU-1	1199	1243	271	21.8021	18	1	0	1	0	1	0	0	1	0	1	0	1	1	0	1	1	0	0	0	0	1	1	1	1	1	1	1	1	0	1
opr	670487	Oceanithermus profundus DSM 14977	1547	1491	306	20.5231	23	1	1	1	0	1	0	1	1	0	1	1	1	1	0	1	1	0	0	1	0	1	1	1	1	1	1	1	1	1	1
orh	867902	Ornithobacterium rhinotracheale DSM 15997	671	655	147	22.4427	18	1	0	1	0	0	0	0	1	0	1	1	1	1	0	1	1	0	0	0	0	1	1	1	1	1	1	1	1	0	1
osa	39947	Oryza sativa ssp. japonica cultivar Nipponbare (Japanese rice)	1465	1370	204	14.8905	19	1	0	1	0	0	0	1	1	0	1	1	1	1	0	1	1	0	0	0	0	1	1	1	1	1	1	1	1	0	1
osp	709991	Odoribacter splanchnicus DSM 20712	1549	1584	286	18.0556	20	0	1	1	1	0	0	1	1	0	1	1	1	1	0	1	1	0	0	1	0	1	1	1	1	1	1	0	0	1	1
ota	70448	Ostreococcus tauri	888	906	77	8.4989	10	0	0	0	0	0	0	0	0	0	0	0	0	1	0	0	0	0	0	0	0	1	1	1	1	1	1	1	1	0	1
ote	452637	Opitutus terrae PB90-1	1571	1519	358	23.5681	20	1	0	1	0	1	0	1	1	0	1	1	1	1	0	1	1	0	0	0	0	1	1	1	1	1	1	1	1	0	1
ots	357244	Orientia tsutsugamushi Boryong	280	357	41	11.4846	6	0	0	0	0	0	0	0	0	0	0	0	0	0	0	0	0	0	0	0	0	1	0	0	1	1	1	0	1	0	1
ott	334380	Orientia tsutsugamushi Ikeda	287	356	41	11.5169	6	0	0	0	0	0	0	0	0	0	0	0	0	0	0	0	0	0	0	0	0	1	0	0	1	1	1	0	1	0	1
ova	693746	Oscillibacter valericigenes Sjm18-20	1412	1384	282	20.3757	23	1	1	1	0	1	0	1	1	0	1	1	1	1	0	1	1	0	0	1	0	1	1	1	1	1	1	1	1	1	1
paa	290512	Prosthecochloris aestuarii DSM 271	1476	1418	281	19.8166	18	0	1	1	0	0	0	1	1	0	1	1	1	1	0	1	0	0	0	1	0	1	1	1	1	1	1	1	0	0	1
pab	272844	Pyrococcus abyssi GE5	485	548	102	18.6131	9	0	0	1	0	0	0	0	0	0	1	0	0	0	0	1	0	0	0	0	0	1	1	1	0	1	1	0	0	0	1
pac	267747	Propionibacterium acnes KPA171202	1732	1721	342	19.8722	21	1	0	1	1	0	0	0	1	1	1	0	1	1	0	1	1	0	0	1	0	1	1	1	1	1	1	1	1	1	1
pacc	1234380	Propionibacterium acnes C1	816	811	161	19.852	14	0	0	1	0	0	0	0	0	0	1	0	1	1	0	1	1	0	0	0	0	1	1	1	1	1	1	1	0	0	1
pach	1134454	Propionibacterium acnes HL096PA1	783	801	177	22.0974	17	1	0	1	0	1	0	0	0	0	1	0	1	1	0	1	1	0	0	0	0	1	1	1	1	1	1	1	1	0	1
pad	1091045	Propionibacterium acnes ATCC 11828	829	837	156	18.638	14	0	0	1	0	0	0	0	0	0	1	0	1	1	0	1	1	0	0	0	0	1	1	1	1	1	1	1	0	0	1
pae	208964	Pseudomonas aeruginosa PAO1	1873	1756	352	20.0456	22	1	0	1	0	1	0	1	1	1	1	1	1	1	0	1	1	0	0	0	0	1	1	1	1	1	1	1	1	1	1
paf	941193	Pseudomonas aeruginosa M18	1224	1147	197	17.1752	19	1	0	1	0	1	0	1	1	0	1	0	1	1	0	1	1	0	0	0	0	1	1	1	1	1	1	1	1	0	1
pag	557722	Pseudomonas aeruginosa LESB58	2388	2233	497	22.2571	25	1	1	1	0	1	0	1	1	1	1	1	1	1	0	1	1	1	1	1	0	1	1	1	1	1	1	1	1	0	1
pah	879243	Porphyromonas asaccharolytica DSM 20707	1235	1257	230	18.2975	13	0	0	1	0	0	0	0	0	0	1	0	1	0	0	0	1	0	0	0	0	1	1	1	1	1	1	1	0	1	1
pai	178306	Pyrobaculum aerophilum IM2	658	718	137	19.0808	15	1	0	1	0	0	0	1	1	0	1	1	1	0	0	1	1	0	0	0	0	1	1	1	0	1	1	0	0	0	1
paj	932677	Pantoea ananatis AJ13355	1259	1118	243	21.7352	18	1	0	1	0	1	0	1	1	0	1	0	1	0	0	1	1	0	0	0	0	1	1	1	1	1	1	1	1	0	1
pak	553199	Propionibacterium acnes SK137	1541	1536	307	19.987	19	1	0	1	0	0	0	1	1	0	1	0	1	1	0	1	1	0	0	0	0	1	1	1	1	1	1	1	1	1	1
pal	59748	Candidatus Phytoplasma australiense	292	356	72	20.2247	7	0	0	0	0	0	0	0	0	0	0	0	0	0	0	0	0	0	0	0	0	1	0	1	1	1	1	1	0	0	1
pam	706191	Pantoea ananatis LMG 20103	1501	1401	271	19.3433	20	1	0	1	0	1	0	1	1	0	1	1	1	1	0	1	1	0	0	0	0	1	1	1	1	1	1	1	1	0	1
pan	515849	Podospora anserina DSM 980	1215	1135	164	14.4493	15	1	0	1	0	1	0	1	1	0	1	0	0	0	0	1	1	0	0	0	0	1	1	1	1	1	1	0	0	0	1
pao	592316	Pantoea sp. At-9b	2301	2146	507	23.6253	23	1	0	1	0	1	0	1	1	0	1	1	1	1	0	1	1	0	1	1	0	1	1	1	1	1	1	1	1	1	1
pap	381754	Pseudomonas aeruginosa PA7	2391	2237	446	19.9374	24	1	1	1	0	1	0	1	1	0	1	1	1	1	0	1	1	0	1	1	0	1	1	1	1	1	1	1	1	1	1
paq	1095774	Pantoea ananatis PA13	1264	1124	242	21.5302	18	1	0	1	0	1	0	1	1	0	1	0	1	0	0	1	1	0	0	0	0	1	1	1	1	1	1	1	1	0	1
par	259536	Psychrobacter arcticus 273-4	1738	1726	282	16.3384	19	1	0	1	0	0	0	1	1	0	1	0	1	1	0	1	1	0	0	1	0	1	1	1	1	1	1	1	1	0	1
pas	340102	Pyrobaculum arsenaticum DSM 13514	1083	1154	232	20.104	19	1	1	1	0	0	0	1	1	0	1	1	1	0	0	1	1	0	0	1	0	1	1	1	1	1	1	0	1	0	1
pat	342610	Pseudoalteromonas atlantica T6c	2203	2131	428	20.0845	23	1	1	1	1	0	0	1	1	0	1	1	1	1	0	1	1	0	0	1	0	1	1	1	1	1	1	1	1	1	1
pau	208963	Pseudomonas aeruginosa UCBPP-PA14	2279	2143	431	20.112	24	1	1	1	0	1	0	1	1	1	1	1	1	1	0	1	1	0	0	1	0	1	1	1	1	1	1	1	1	1	1
pav	1114967	Propionibacterium acnes TypeIA2 P.acn17	1645	1591	317	19.9246	21	1	1	1	0	0	0	1	1	0	1	0	1	1	0	1	1	0	0	1	0	1	1	1	1	1	1	1	1	1	1
paw	909952	Propionibacterium acnes 266	809	806	155	19.2308	14	0	0	1	0	0	0	0	0	0	1	0	1	1	0	1	1	0	0	0	0	1	1	1	1	1	1	1	0	0	1
pax	1114969	Propionibacterium acnes TypeIA2 P.acn31	1636	1596	318	19.9248	21	1	1	1	0	0	0	1	1	0	1	0	1	1	0	1	1	0	0	1	0	1	1	1	1	1	1	1	1	1	1
pay	553480	Photorhabdus asymbiotica ATCC43949	2039	1911	355	18.5767	19	1	0	1	0	0	0	1	1	0	1	1	1	1	0	1	1	0	0	0	0	1	1	1	1	1	1	1	1	0	1
paz	1114966	Propionibacterium acnes TypeIA2 P.acn33	1641	1591	345	21.6845	22	1	1	1	0	0	0	1	1	1	1	0	1	1	0	1	1	0	0	1	0	1	1	1	1	1	1	1	1	1	1
pba	994484	Pseudomonas brassicacearum subsp. brassicacearum NFM421	1256	1172	220	18.7713	19	1	0	1	0	1	0	1	1	0	1	0	1	1	0	1	1	0	0	0	0	1	1	1	1	1	1	1	1	0	1
pbe	5823	Plasmodium berghei ANKA	806	821	266	32.3995	19	1	0	1	1	1	1	0	0	0	1	0	1	0	0	1	1	0	1	0	0	1	1	1	1	1	1	1	1	0	1
pbl	502779	Paracoccidioides brasiliensis Pb01	1077	1039	129	12.4158	13	1	1	0	0	0	0	0	0	0	0	0	0	0	0	0	1	0	0	1	0	1	1	1	1	1	1	1	1	0	1
pbo	1171373	Propionibacterium acidipropionici ATCC 4875	918	904	132	14.6018	12	1	0	0	0	0	0	0	0	0	0	0	0	1	0	0	1	0	0	0	0	1	1	1	1	1	1	1	1	0	1
pbr	314260	Parvularcula bermudensis HTCC2503	1711	1697	305	17.9729	23	1	1	1	0	1	0	1	1	0	1	1	1	1	0	1	1	1	0	1	0	1	1	1	1	1	1	1	1	0	1
pbs	756272	Planctomyces brasiliensis DSM 5305	1796	1859	324	17.4287	21	0	0	1	1	0	0	1	1	1	1	1	1	1	0	1	1	0	0	1	0	1	1	1	1	1	1	1	0	1	1
pca	338963	Pelobacter carbinolicus DSM 2380	885	874	180	20.595	16	0	0	1	0	0	0	1	1	0	1	1	1	0	0	1	1	0	0	0	0	1	1	1	1	1	1	1	0	0	1
pcb	31271	Plasmodium chabaudi chabaudi	447	534	90	16.8539	8	0	0	0	0	0	0	0	0	0	0	0	1	0	0	0	0	0	0	0	0	1	0	1	1	1	1	1	0	0	1
pcc	1218933	Pectobacterium carotovorum subsp. carotovorum PCC21	1155	1039	232	22.3292	17	1	0	1	0	0	0	1	1	0	1	0	1	0	0	1	1	0	0	0	0	1	1	1	1	1	1	1	1	0	1
pce	701521	Pediococcus claussenii ATCC BAA-344	568	598	114	19.0635	10	0	0	0	0	0	0	0	0	0	0	0	0	1	0	0	1	0	0	0	0	1	1	1	1	1	1	1	0	0	1
pcl	410359	Pyrobaculum calidifontis JCM 11548	1114	1195	230	19.2469	19	1	1	1	0	0	0	1	1	0	1	1	1	0	0	1	1	0	0	1	0	1	1	1	1	1	1	0	1	0	1
pcn	1031709	Propionibacterium acnes 6609	834	836	126	15.0718	12	1	0	0	0	0	0	0	0	0	0	0	0	1	0	0	1	0	0	0	0	1	1	1	1	1	1	1	1	0	1
pcr	335284	Psychrobacter cryohalolentis K5	1792	1748	258	14.7597	20	1	0	1	0	0	0	1	1	0	1	0	1	1	0	1	1	1	0	1	0	1	1	1	1	1	1	1	1	0	1
pcs	500485	Penicillium chrysogenum Wisconsin 54-1255	1280	1193	208	17.435	20	1	0	1	0	1	0	1	1	0	1	1	1	1	0	1	1	0	0	0	0	1	1	1	1	1	1	1	1	0	1
pct	561230	Pectobacterium carotovorum subsp. carotovorum PC1	1207	1073	244	22.74	19	1	0	1	0	1	0	1	1	0	1	1	1	0	0	1	1	0	0	0	0	1	1	1	1	1	1	1	1	0	1
pcu	264201	Candidatus Protochlamydia amoebophila UWE25 (Parachlamydia sp. UWE25), endosymbiont of Acanthamoeba sp.	963	1011	208	20.5737	19	0	0	1	1	0	0	0	0	0	1	1	1	1	0	1	1	0	0	1	0	1	1	1	1	1	1	1	1	1	1
pcy	1120755	Plasmodium cynomolgi B	438	523	62	11.8547	9	0	0	0	0	0	0	0	0	0	0	0	0	0	0	0	0	0	0	0	0	1	1	1	1	1	1	1	1	0	1
pde	318586	Paracoccus denitrificans PD1222	2201	2036	383	18.8114	23	1	0	1	0	1	0	1	1	0	1	1	1	1	0	1	1	1	0	1	0	1	1	1	1	1	1	1	1	1	1
pdi	435591	Parabacteroides distasonis ATCC 8503	1653	1604	330	20.5736	19	0	0	1	1	0	0	1	1	0	1	1	1	1	0	1	1	0	0	1	0	1	1	1	1	1	1	1	0	0	1
pdk	1093787	Pseudomonas aeruginosa DK2	1268	1188	198	16.6667	19	1	0	1	0	1	0	1	1	0	1	0	1	1	0	1	1	0	0	0	0	1	1	1	1	1	1	1	1	0	1
pdn	767031	Prevotella denticola F0289	1275	1289	250	19.3949	19	1	1	1	0	0	0	0	0	0	1	1	1	0	0	1	1	0	0	1	0	1	1	1	1	1	1	1	1	1	1
pdr	1294143	Pseudomonas denitrificans ATCC 13867	1142	1104	103	9.32971	9	0	0	0	0	0	0	0	0	0	0	0	0	1	0	0	0	0	0	0	0	1	1	1	1	1	1	1	0	0	1
pdt	908937	Prevotella dentalis DSM 3688	682	681	103	15.1248	8	0	0	0	0	0	0	0	0	0	0	0	0	0	0	0	0	0	0	0	0	1	1	1	1	1	1	1	0	0	1
pdx	675635	Pseudonocardia dioxanivorans CB1190	2507	2437	476	19.5322	24	1	0	1	1	1	0	1	1	1	1	1	1	1	0	1	1	0	0	1	0	1	1	1	1	1	1	1	1	1	1
pec	1166016	Pectobacterium sp. SCC3193	1158	1055	241	22.8436	17	1	0	1	0	0	0	1	1	0	1	0	1	0	0	1	1	0	0	0	0	1	1	1	1	1	1	1	1	0	1
pel	1002672	Candidatus Pelagibacter sp. IMCC9063	1366	1441	213	14.7814	20	1	1	1	0	0	0	1	1	0	1	1	1	1	0	1	1	0	0	1	0	1	1	1	1	1	1	0	1	0	1
pen	384676	Pseudomonas entomophila L48	2318	2224	426	19.1547	25	1	1	1	0	1	0	1	1	1	1	1	1	1	0	1	1	1	0	1	0	1	1	1	1	1	1	1	1	1	1
pfa	36329	Plasmodium falciparum 3D7	1027	1003	294	29.3121	18	1	0	1	1	0	0	0	0	0	1	1	1	1	0	1	1	0	0	0	0	1	1	1	1	1	1	1	1	0	1
pfc	1037911	Pseudomonas fluorescens A506	1167	1124	186	16.548	18	1	0	1	0	1	0	1	1	0	1	0	0	1	0	1	1	0	0	0	0	1	1	1	1	1	1	1	1	0	1
pfd	57267	Plasmodium falciparum Dd2	372	475	47	9.89474	6	0	0	0	0	0	0	0	0	0	0	0	0	0	0	0	0	0	0	0	0	1	0	1	1	1	1	0	0	0	1
pfe	1114970	Pseudomonas fluorescens F113	2262	2116	402	18.9981	22	1	0	1	0	1	0	1	1	1	1	0	1	1	0	1	1	0	0	1	0	1	1	1	1	1	1	1	1	1	1
pfh	137071	Plasmodium falciparum HB3	432	524	80	15.2672	8	0	0	0	0	0	0	0	0	0	0	0	1	0	0	0	0	0	0	0	0	1	0	1	1	1	1	1	0	0	1
pfi	1185654	Pyrococcus furiosus COM1	515	578	77	13.3218	6	0	0	0	0	0	0	0	0	0	0	0	0	0	0	0	0	0	0	0	0	1	1	1	0	1	1	0	0	0	1
pfl	220664	Pseudomonas protegens Pf-5	1305	1237	199	16.0873	20	1	0	1	0	1	0	1	1	0	1	1	1	1	0	1	1	0	0	0	0	1	1	1	1	1	1	1	1	0	1
pfm	694429	Pyrolobus fumarii 1A	769	824	105	12.7427	10	0	1	0	0	0	0	0	0	0	0	0	0	0	0	0	0	0	0	1	0	1	1	1	1	1	1	1	0	0	1
pfo	205922	Pseudomonas fluorescens Pf0-1	2230	2131	413	19.3806	25	1	1	1	1	1	0	1	1	1	1	1	1	1	0	1	1	0	0	1	0	1	1	1	1	1	1	1	1	1	1
pfr	754252	Propionibacterium freudenreichii subsp. shermanii CIRM-BIA1	811	840	101	12.0238	12	1	0	0	0	0	0	0	0	0	0	0	0	1	0	0	1	0	0	0	0	1	1	1	1	1	1	1	1	0	1
pfs	216595	Pseudomonas fluorescens SBW25	2168	2060	389	18.8835	22	1	0	1	0	1	0	1	1	0	1	1	1	1	0	1	1	1	0	0	0	1	1	1	1	1	1	1	1	1	1
pfu	186497	Pyrococcus furiosus DSM 3638	551	607	81	13.3443	7	0	0	0	0	0	0	0	0	0	0	0	0	0	0	0	0	0	0	0	0	1	1	1	0	1	1	1	0	0	1
pfv	743720	Pseudomonas fulva 12-X	2193	2120	374	17.6415	23	1	0	1	1	1	0	1	1	1	1	0	1	1	0	1	1	0	0	1	0	1	1	1	1	1	1	1	1	1	1
pga	391619	Phaeobacter gallaeciensis DSM 17395	1066	1049	160	15.2526	17	0	0	1	0	0	0	1	1	0	1	1	1	1	0	1	1	0	0	0	0	1	1	1	1	1	1	1	0	0	1
pgi	242619	Porphyromonas gingivalis W83	1297	1311	255	19.4508	15	1	0	1	0	1	0	0	0	0	1	0	1	0	0	0	1	0	0	0	0	1	1	1	1	1	1	1	1	0	1
pgl	383629	Phaeobacter gallaeciensis 2.10	1069	1050	155	14.7619	15	0	0	1	0	0	0	1	1	0	1	0	0	1	0	1	1	0	0	0	0	1	1	1	1	1	1	1	0	0	1
pgn	431947	Porphyromonas gingivalis ATCC 33277	1344	1373	275	20.0291	16	1	0	1	0	1	0	0	0	0	1	0	1	0	0	0	1	0	0	0	0	1	1	1	1	1	1	1	1	1	1
pgr	418459	Puccinia graminis f. sp. tritici CRL 75-36-700-3	909	930	140	15.0538	19	1	0	1	0	0	0	1	1	0	1	1	1	1	0	1	1	0	0	0	0	1	1	1	1	1	1	1	1	0	1
pgt	1030843	Porphyromonas gingivalis TDC60	1324	1350	265	19.6296	16	1	0	1	0	1	0	0	0	0	1	0	1	0	0	0	1	0	0	0	0	1	1	1	1	1	1	1	1	1	1
pgu	294746	Meyerozyma guilliermondii (Pichia guilliermondii) ATCC 6260	1121	1035	169	16.3285	19	1	0	1	0	1	0	1	1	0	1	1	1	0	0	1	1	0	0	0	0	1	1	1	1	1	1	1	1	0	1
pgv	991905	Polymorphum gilvum SL003B-26A1	2179	2071	505	24.3844	22	1	0	1	0	1	0	1	1	0	1	1	1	1	0	1	1	1	0	1	0	1	1	1	1	1	1	1	1	0	1
pha	326442	Pseudoalteromonas haloplanktis TAC125	1954	1895	345	18.2058	21	1	0	1	0	1	0	1	1	0	1	1	1	1	0	1	1	0	0	1	0	1	1	1	1	1	1	1	1	0	1
phe	485917	Pedobacter heparinus DSM 2366	1724	1735	331	19.0778	21	0	1	1	0	1	0	1	1	0	1	1	1	1	0	1	1	0	0	1	0	1	1	1	1	1	1	1	0	1	1
phl	1082931	Pelagibacterium halotolerans B2	2003	1944	387	19.9074	22	1	0	1	0	1	0	1	1	0	1	1	1	1	0	1	1	1	0	1	0	1	1	1	1	1	1	1	1	0	1
phm	1142394	Phycisphaera mikurensis NBRC 102666	786	802	141	17.581	14	0	0	1	0	0	0	1	1	0	1	0	1	0	0	1	0	0	0	0	0	1	1	1	1	1	1	1	0	0	1
pho	70601	Pyrococcus horikoshii OT3	771	855	164	19.1813	12	0	0	1	0	0	0	0	0	0	1	0	0	0	0	1	0	0	0	1	0	1	1	1	1	1	1	1	0	0	1
phu	121224	Pediculus humanus corporis (human body louse)	1173	1153	134	11.6219	9	0	0	0	0	0	0	0	0	0	0	0	0	1	0	0	0	0	0	0	0	1	1	1	1	1	1	1	0	0	1
pic	322104	Scheffersomyces stipitis (Pichia stipitis) CBS 6054	1179	1129	178	15.7662	20	1	0	1	0	1	0	1	1	0	1	1	1	1	0	1	1	0	0	0	0	1	1	1	1	1	1	1	1	0	1
pif	403677	Phytophthora infestans T30-4	982	978	154	15.7464	17	1	0	1	0	1	0	0	1	0	1	1	1	1	0	1	1	0	0	0	0	1	1	1	1	1	1	0	0	0	1
pin	357804	Psychromonas ingrahamii 37	2059	1964	368	18.7373	22	1	0	1	0	1	0	1	1	1	1	0	1	1	0	1	1	0	0	1	0	1	1	1	1	1	1	1	1	1	1
pis	384616	Pyrobaculum islandicum DSM 4184	974	1024	216	21.0938	19	1	1	1	0	0	0	1	1	0	1	1	1	0	0	1	1	0	0	1	0	1	1	1	1	1	1	0	1	0	1
pit	246198	Prevotella intermedia 17	540	553	75	13.5624	7	0	0	0	0	0	0	0	0	0	0	0	0	0	0	0	0	0	0	0	0	1	1	1	1	1	1	0	0	0	1
pjd	324057	Paenibacillus sp. JDR-2	1966	1923	436	22.6729	24	1	1	1	0	1	0	1	1	1	1	0	1	1	0	1	1	0	1	1	0	1	1	1	1	1	1	1	1	1	1
pkn	5851	Plasmodium knowlesi H	478	554	90	16.2455	12	0	0	1	0	0	0	0	0	0	1	1	1	0	0	1	0	0	0	0	0	1	0	1	1	1	1	1	0	0	1
pla	402881	Parvibaculum lavamentivorans DS-1	2036	2032	384	18.8976	22	1	1	1	0	1	0	1	1	0	1	1	1	1	0	1	1	0	0	1	0	1	1	1	1	1	1	1	1	0	1
pld	1297582	Candidatus Portiera aleyrodidarum TV	166	247	33	13.3603	1	0	0	0	0	0	0	0	0	0	0	0	0	0	0	0	0	0	0	0	0	0	0	0	0	0	0	0	0	0	1
ple	1206109	Candidatus Portiera aleyrodidarum BT-B	154	234	33	14.1026	1	0	0	0	0	0	0	0	0	0	0	0	0	0	0	0	0	0	0	0	0	0	0	0	0	0	0	0	0	0	1
plf	1123863	Pantoea ananatis LMG 5342	2296	2126	512	24.0828	24	1	0	1	0	1	0	1	1	1	1	1	1	1	0	1	1	1	0	1	0	1	1	1	1	1	1	1	1	1	1
plm	521674	Planctomyces limnophilus DSM 3776	863	886	145	16.3657	16	0	0	1	0	0	0	1	1	0	1	1	1	0	0	1	1	0	0	0	0	1	1	1	1	1	1	1	0	0	1
plo	1239881	Candidatus Portiera aleyrodidarum BT-QVLC	155	232	33	14.2241	1	0	0	0	0	0	0	0	0	0	0	0	0	0	0	0	0	0	0	0	0	0	0	0	0	0	0	0	0	0	1
plp	118163	Pleurocapsa sp. PCC 7327	944	962	112	11.6424	11	1	0	0	0	0	0	0	0	0	0	0	0	1	0	0	1	0	0	0	0	1	1	1	1	1	1	1	0	0	1
plr	1239881	Candidatus Portiera aleyrodidarum BT-QVLC	153	231	33	14.2857	1	0	0	0	0	0	0	0	0	0	0	0	0	0	0	0	0	0	0	0	0	0	0	0	0	0	0	0	0	0	1
plt	319225	Pelodictyon luteolum DSM 273	1497	1496	279	18.6497	18	0	1	1	0	0	0	1	1	0	1	1	1	1	0	1	0	0	0	1	0	1	1	1	1	1	1	1	0	0	1
plu	243265	Photorhabdus luminescens subsp. laumondii TTO1	1225	1114	185	16.6068	19	1	0	1	0	0	0	1	1	0	1	1	1	1	0	1	1	0	0	0	0	1	1	1	1	1	1	1	1	0	1
ply	1206109	Candidatus Portiera aleyrodidarum BT-B-HRs	154	232	33	14.2241	1	0	0	0	0	0	0	0	0	0	0	0	0	0	0	0	0	0	0	0	0	0	0	0	0	0	0	0	0	0	1
pma	167539	Prochlorococcus marinus SS120 (subsp. marinus CCMP1375)	791	813	83	10.2091	8	0	0	0	0	0	0	0	0	0	0	0	0	0	0	0	0	0	0	0	0	1	1	1	1	1	1	1	0	0	1
pmb	146891	Prochlorococcus marinus AS9601	795	791	86	10.8723	9	0	0	0	0	0	0	0	0	0	0	0	0	1	0	0	0	0	0	0	0	1	1	1	1	1	1	1	0	0	1
pmc	167542	Prochlorococcus marinus MIT 9515	780	767	85	11.0821	9	0	0	0	0	0	0	0	0	0	0	0	0	1	0	0	0	0	0	0	0	1	1	1	1	1	1	1	0	0	1
pme	167555	Prochlorococcus marinus NATL1A	814	808	85	10.5198	9	0	0	0	0	0	0	0	0	0	0	0	0	1	0	0	0	0	0	0	0	1	1	1	1	1	1	1	0	0	1
pmf	59922	Prochlorococcus marinus MIT 9303	844	870	88	10.1149	8	0	0	0	0	0	0	0	0	0	0	0	0	0	0	0	0	0	0	0	0	1	1	1	1	1	1	1	0	0	1
pmg	167546	Prochlorococcus marinus MIT 9301	794	793	85	10.7188	9	0	0	0	0	0	0	0	0	0	0	0	0	1	0	0	0	0	0	0	0	1	1	1	1	1	1	1	0	0	1
pmh	93060	Prochlorococcus marinus MIT 9215	777	764	85	11.1257	9	0	0	0	0	0	0	0	0	0	0	0	0	1	0	0	0	0	0	0	0	1	1	1	1	1	1	1	0	0	1
pmi	74546	Prochlorococcus marinus MIT 9312	795	799	84	10.5131	9	0	0	0	0	0	0	0	0	0	0	0	0	1	0	0	0	0	0	0	0	1	1	1	1	1	1	1	0	0	1
pmj	93059	Prochlorococcus marinus MIT 9211	774	789	84	10.6464	8	0	0	0	0	0	0	0	0	0	0	0	0	0	0	0	0	0	0	0	0	1	1	1	1	1	1	1	0	0	1
pmk	1001585	Pseudomonas mendocina NK-01	2233	2112	386	18.2765	23	1	1	1	0	1	0	1	1	1	1	0	1	1	0	1	1	0	0	1	0	1	1	1	1	1	1	1	1	1	1
pml	37692	Candidatus Phytoplasma mali	266	343	70	20.4082	7	0	0	0	0	0	0	0	0	0	0	0	0	0	0	0	0	0	0	0	0	1	0	1	1	1	1	1	0	0	1
pmm	59919	Prochlorococcus marinus MED4 (subsp. pastoris str. CCMP1986)	790	785	94	11.9745	12	1	0	0	0	0	0	0	0	0	0	0	0	1	0	0	1	0	0	0	0	1	1	1	1	1	1	1	1	0	1
pmn	59920	Prochlorococcus marinus NATL2A	802	799	94	11.7647	12	1	0	0	0	0	0	0	0	0	0	0	0	1	0	0	1	0	0	0	0	1	1	1	1	1	1	1	1	0	1
pmo	403833	Petrotoga mobilis SJ95	1305	1285	289	22.4903	23	1	1	1	0	1	0	1	1	0	1	1	1	1	0	1	1	0	0	1	0	1	1	1	1	1	1	1	1	1	1
pmp	1075089	Pasteurella multocida 36950	1595	1559	341	21.873	21	1	0	1	0	0	0	1	1	0	1	1	1	1	0	1	1	0	0	1	0	1	1	1	1	1	1	1	1	1	1
pmq	1116391	Paenibacillus mucilaginosus 3016	1074	1055	211	20	18	1	0	1	0	0	0	1	1	0	1	0	1	1	0	1	1	0	0	0	0	1	1	1	1	1	1	1	1	0	1
pmr	529507	Proteus mirabilis HI4320	1910	1809	368	20.3427	22	1	0	1	0	1	0	1	1	0	1	1	1	1	0	1	1	1	0	1	0	1	1	1	1	1	1	1	1	0	1
pms	1036673	Paenibacillus mucilaginosus KNP414	1955	1956	379	19.3763	20	1	1	1	0	0	0	1	1	0	1	0	0	1	0	1	1	0	0	1	0	1	1	1	1	1	1	1	1	1	1
pmt	74547	Prochlorococcus marinus MIT 9313	836	863	94	10.8922	11	1	0	0	0	0	0	0	0	0	0	0	0	0	0	0	1	0	0	0	0	1	1	1	1	1	1	1	1	0	1
pmu	272843	Pasteurella multocida subsp. multocida Pm70	885	807	93	11.5242	9	0	0	0	0	0	0	0	0	0	0	0	0	0	0	0	0	0	0	0	0	1	1	1	1	1	1	1	1	0	1
pmv	1132496	Pasteurella multocida subsp. multocida HN06	864	791	93	11.7573	9	0	0	0	0	0	0	0	0	0	0	0	0	0	0	0	0	0	0	0	0	1	1	1	1	1	1	1	1	0	1
pmw	997761	Paenibacillus mucilaginosus K02	1098	1086	150	13.8122	12	1	0	0	0	0	0	0	0	0	0	0	0	1	0	0	1	0	0	0	0	1	1	1	1	1	1	1	1	0	1
pmx	123214	Persephonella marina EX-H1	1350	1371	287	20.9336	22	1	1	1	0	0	0	1	1	0	1	1	1	1	0	1	1	0	0	1	0	1	1	1	1	1	1	1	1	1	1
pmy	399739	Pseudomonas mendocina ymp	2073	1983	367	18.5073	24	1	1	1	1	1	0	1	1	1	1	0	1	1	0	1	1	0	0	1	0	1	1	1	1	1	1	1	1	1	1
pmz	553174	Prevotella melaninogenica ATCC 25845	1198	1233	238	19.3025	17	1	0	1	0	0	0	0	0	0	1	1	1	0	0	1	1	0	0	1	0	1	1	1	1	1	1	1	1	0	1
pna	365044	Polaromonas naphthalenivorans CJ2	2236	2120	407	19.1981	22	1	1	1	0	1	0	1	1	0	1	0	1	1	0	1	1	0	0	1	0	1	1	1	1	1	1	1	1	1	1
pnc	1089456	Pseudomonas aeruginosa NCGM2.S1	1221	1143	206	18.0227	19	1	0	1	0	1	0	1	1	0	1	0	1	1	0	1	1	0	0	0	0	1	1	1	1	1	1	1	1	0	1
pne	452638	Polynucleobacter necessarius subsp. necessarius STIR1	703	724	59	8.14917	8	0	0	0	0	0	0	0	0	0	0	0	0	0	0	0	0	0	0	0	0	1	0	1	1	1	1	1	1	0	1
pno	321614	Phaeosphaeria nodorum SN15	1255	1174	214	18.2283	20	1	0	1	0	1	0	1	1	0	1	1	1	1	0	1	1	0	0	0	0	1	1	1	1	1	1	1	1	0	1
pnu	312153	Polynucleobacter necessarius subsp. asymbioticus QLW-P1DMWA-1	840	837	162	19.3548	17	1	0	1	0	0	0	1	1	0	1	0	1	0	0	1	1	0	0	0	0	1	1	1	1	1	1	1	1	0	1
pog	698757	Pyrobaculum oguniense TE7	630	692	135	19.5087	15	1	0	1	0	0	0	1	1	0	1	1	1	0	0	1	1	0	0	0	0	1	1	1	0	1	1	0	0	0	1
pol	296591	Polaromonas sp. JS666	2051	1977	348	17.6024	18	1	0	1	0	1	0	1	1	0	1	0	1	1	0	1	1	0	0	0	0	1	1	1	1	1	1	0	1	0	1
pom	313598	Polaribacter sp. MED152	848	855	149	17.4269	18	1	0	1	0	0	0	1	1	0	1	1	1	0	0	1	1	0	0	0	0	1	1	1	1	1	1	1	1	0	1
pon	9601	Pongo abelii (Sumatran orangutan)	1842	1681	186	11.0648	15	1	1	0	0	1	0	0	0	0	0	0	0	1	0	0	1	0	0	1	0	1	1	1	1	1	1	1	1	0	1
pop	3694	Populus trichocarpa (black cottonwood)	1570	1425	230	16.1404	22	1	1	1	0	1	0	1	1	0	1	1	1	1	0	1	1	0	0	1	0	1	1	1	1	1	1	1	1	0	1
poy	262768	Onion yellows phytoplasma OY-M	314	371	73	19.6765	7	0	0	0	0	0	0	0	0	0	0	0	0	0	0	0	0	0	0	0	0	1	0	1	1	1	1	1	0	0	1
ppa	644223	Pichia pastoris GS115	1054	969	149	15.3767	19	1	0	1	0	1	0	1	1	0	1	1	1	0	0	1	1	0	0	0	0	1	1	1	1	1	1	1	1	0	1
ppb	931281	Pseudomonas putida BIRD-1	1149	1110	188	16.9369	19	1	0	1	0	1	0	1	1	0	1	0	1	1	0	1	1	0	0	0	0	1	1	1	1	1	1	1	1	0	1
ppc	767029	Propionibacterium propionicum F0230a	807	820	155	18.9024	16	1	0	1	0	0	0	1	1	0	1	0	0	0	0	1	1	0	0	0	0	1	1	1	1	1	1	1	1	0	1
ppd	338966	Pelobacter propionicus DSM 2379	1616	1587	297	18.7146	21	1	0	1	1	0	0	1	1	0	1	1	1	1	0	1	1	0	0	1	0	1	1	1	1	1	1	1	1	0	1
ppe	278197	Pediococcus pentosaceus ATCC 25745	1089	1152	245	21.2674	17	1	0	1	0	0	0	0	0	0	1	0	1	1	0	1	1	0	0	1	0	1	1	1	1	1	1	1	1	0	1
ppf	351746	Pseudomonas putida F1	2215	2101	416	19.8001	23	1	1	1	1	1	0	1	1	0	1	0	1	1	0	1	1	0	0	1	0	1	1	1	1	1	1	1	1	1	1
ppg	76869	Pseudomonas putida GB-1	2278	2156	414	19.2022	23	1	1	1	1	1	0	1	1	0	1	0	1	1	0	1	1	0	0	1	0	1	1	1	1	1	1	1	1	1	1
pph	324925	Pelodictyon phaeoclathratiforme BU-1	1437	1403	265	18.8881	18	0	1	1	0	0	0	1	1	0	1	1	1	1	0	1	0	0	0	1	0	1	1	1	1	1	1	1	0	0	1
ppi	231023	Pseudomonas putida ND6	1157	1119	192	17.1582	19	1	0	1	0	1	0	1	1	0	1	0	1	1	0	1	1	0	0	0	0	1	1	1	1	1	1	1	1	0	1
ppl	561896	Postia placenta Mad-698-R	466	634	57	8.99054	7	0	1	0	0	0	0	0	0	0	0	0	0	1	0	0	0	0	0	1	0	1	1	0	0	0	1	0	0	0	1
ppm	886882	Paenibacillus polymyxa SC2	1914	1841	413	22.4335	23	1	1	1	0	1	0	1	1	0	1	1	1	1	0	1	1	0	0	1	0	1	1	1	1	1	1	1	1	1	1
ppn	694427	Paludibacter propionicigenes WB4	1532	1518	268	17.6548	21	0	1	1	1	0	0	1	1	0	1	1	1	1	0	1	1	0	0	1	0	1	1	1	1	1	1	1	0	1	1
ppo	1052684	Paenibacillus polymyxa M1	731	750	122	16.2667	10	0	0	0	0	0	0	0	0	0	0	0	0	1	0	1	1	0	0	0	0	1	0	1	1	1	1	1	0	0	1
ppp	145481	Physcomitrella patens subsp. patens	1441	1320	221	16.7424	22	1	1	1	0	1	0	1	1	0	1	1	1	1	0	1	1	0	0	1	0	1	1	1	1	1	1	1	1	0	1
ppr	298386	Photobacterium profundum SS9	1190	1080	211	19.537	19	1	0	1	0	1	0	1	1	0	1	1	1	0	0	1	1	0	0	0	0	1	1	1	1	1	1	1	1	0	1
pps	9597	Pan paniscus (bonobo)	1841	1689	172	10.1835	12	0	1	0	0	0	0	0	0	0	0	0	0	1	0	0	0	0	0	1	0	1	1	1	1	1	1	1	1	0	1
ppt	1042876	Pseudomonas putida S16	1959	1835	354	19.2916	20	1	0	1	0	1	0	1	1	0	1	0	1	1	0	1	1	0	0	0	0	1	1	1	1	1	1	1	1	1	1
ppu	160488	Pseudomonas putida KT2440	2227	2132	385	18.0582	22	1	1	1	0	1	0	1	1	0	1	0	1	1	0	1	1	0	0	1	0	1	1	1	1	1	1	1	1	1	1
ppuh	1215088	Pseudomonas putida HB3267	1119	1097	182	16.5907	19	1	0	1	0	1	0	1	1	0	1	0	1	1	0	1	1	0	0	0	0	1	1	1	1	1	1	1	1	0	1
ppuu	1207075	Pseudomonas putida UW4	1190	1168	189	16.1815	20	1	0	1	0	1	0	1	1	0	1	1	1	1	0	1	1	0	0	0	0	1	1	1	1	1	1	1	1	0	1
ppw	390235	Pseudomonas putida W619	2249	2105	421	20	22	1	1	1	0	1	0	1	1	0	1	1	1	1	0	1	1	0	0	1	0	1	1	1	1	1	1	1	1	0	1
ppx	1196325	Pseudomonas putida DOT-T1E	1217	1182	194	16.4129	20	1	0	1	0	1	0	1	1	0	1	1	1	1	0	1	1	0	0	0	0	1	1	1	1	1	1	1	1	0	1
ppy	349520	Paenibacillus polymyxa E681	1771	1696	384	22.6415	20	1	0	1	0	1	0	1	1	0	1	0	1	1	0	1	1	0	0	0	0	1	1	1	1	1	1	1	1	1	1
ppz	1282356	Pseudomonas poae RE*1-1-14	1107	1073	200	18.6393	19	1	0	1	0	1	0	1	1	0	1	0	1	1	0	1	1	0	0	0	0	1	1	1	1	1	1	1	1	0	1
pra	1170318	Propionibacterium avidum 44067	803	815	188	23.0675	19	1	0	1	0	1	0	1	1	0	1	0	1	1	0	1	1	0	0	0	0	1	1	1	1	1	1	1	1	0	1
pru	264731	Prevotella ruminicola 23	1395	1393	318	22.8284	24	1	1	1	1	1	0	1	1	0	1	1	1	1	0	1	1	0	0	1	0	1	1	1	1	1	1	1	1	1	1
prw	349106	Psychrobacter sp. PRwf-1	1737	1679	263	15.6641	21	1	1	1	0	1	0	1	1	0	1	0	1	1	0	1	1	0	0	1	0	1	1	1	1	1	1	1	1	0	1
psa	379731	Pseudomonas stutzeri A1501	2185	2060	381	18.4951	23	1	1	1	0	1	0	1	1	0	1	1	1	1	0	1	1	0	0	1	0	1	1	1	1	1	1	1	1	1	1
psb	205918	Pseudomonas syringae pv. syringae B728a	2140	2062	376	18.2347	22	1	0	1	1	1	0	1	1	0	1	0	1	1	0	1	1	0	0	1	0	1	1	1	1	1	1	1	1	1	1
psc	1196835	Pseudomonas stutzeri CCUG 29243	1142	1088	180	16.5441	19	1	0	1	0	1	0	1	1	0	1	0	1	1	0	1	1	0	0	0	0	1	1	1	1	1	1	1	1	0	1
psd	1045855	Pseudoxanthomonas spadix BD-a59	2020	1992	411	20.6325	24	1	1	1	0	1	0	1	1	0	1	0	1	1	0	1	1	1	1	1	0	1	1	1	1	1	1	1	1	1	1
pse	748280	Pseudogulbenkiania sp. NH8B	1156	1100	180	16.3636	19	1	0	1	0	1	0	1	1	0	1	0	1	1	0	1	1	0	0	0	0	1	1	1	1	1	1	1	1	0	1
pseu	82654	Pseudanabaena sp. PCC 7367	822	828	87	10.5072	10	1	0	0	0	0	0	0	0	0	0	0	0	1	0	0	1	0	0	0	0	1	1	1	1	1	1	0	0	0	1
psf	911045	Pseudovibrio sp. FO-BEG1	1129	1099	207	18.8353	20	1	0	1	0	1	0	1	1	0	1	1	1	1	0	1	1	0	0	0	0	1	1	1	1	1	1	1	1	0	1
psg	1218353	Chlamydia psittaci GR9	1165	1118	209	18.6941	19	1	0	1	0	1	0	1	1	0	1	0	1	1	0	1	1	0	0	0	0	1	1	1	1	1	1	1	1	0	1
psh	644801	Pseudomonas stutzeri RCH2	1074	1030	177	17.1845	19	1	0	1	0	1	0	1	1	0	1	0	1	1	0	1	1	0	0	0	0	1	1	1	1	1	1	1	1	0	1
psi	1157951	Providencia stuartii MRSN 2154	1152	1023	207	20.2346	19	1	0	1	0	1	0	1	1	0	1	1	1	0	0	1	1	0	0	0	0	1	1	1	1	1	1	1	1	0	1
psj	1123519	Pseudomonas stutzeri DSM 10701	1031	965	175	18.1347	19	1	0	1	0	1	0	1	1	0	1	0	1	1	0	1	1	0	0	0	0	1	1	1	1	1	1	1	1	0	1
psl	530564	Pirellula staleyi DSM 6068	928	963	171	17.757	19	1	0	1	0	1	0	1	1	0	1	1	1	0	0	1	1	0	0	0	0	1	1	1	1	1	1	1	1	0	1
psm	234831	Pseudoalteromonas sp. SM9913	1960	1901	340	17.8853	23	1	0	1	0	1	0	1	1	0	1	1	1	1	0	1	1	1	0	1	0	1	1	1	1	1	1	1	1	1	1
psn	762903	Pedobacter saltans DSM 12145	1707	1738	344	19.7929	21	0	1	1	0	1	0	1	1	0	1	1	1	1	0	1	1	0	0	1	0	1	1	1	1	1	1	1	0	1	1
psp	264730	Pseudomonas syringae pv. phaseolicola 1448A	1249	1230	207	16.8293	20	1	0	1	0	1	0	1	1	0	1	1	1	1	0	1	1	0	0	0	0	1	1	1	1	1	1	1	1	0	1
psr	996285	Pseudomonas stutzeri DSM 4166	1124	1075	192	17.8605	19	1	0	1	0	1	0	1	1	0	1	0	1	1	0	1	1	0	0	0	0	1	1	1	1	1	1	1	1	0	1
pst	223283	Pseudomonas syringae pv. tomato DC3000	1190	1127	207	18.3673	20	1	0	1	0	1	0	1	1	0	1	1	1	1	0	1	1	0	0	0	0	1	1	1	1	1	1	1	1	0	1
psu	743721	Pseudoxanthomonas suwonensis 11-1	1027	1018	187	18.3694	18	1	0	1	0	0	0	1	1	0	1	0	1	1	0	1	1	0	0	0	0	1	1	1	1	1	1	1	1	0	1
psy	314282	Psychromonas sp. CNPT3	864	841	153	18.1926	14	0	0	1	0	0	0	0	1	0	1	0	1	0	0	1	1	0	0	0	0	1	1	1	1	1	1	1	0	0	1
psz	96563	Pseudomonas stutzeri ATCC 17588 = LMG 11199	1100	1064	188	17.6692	19	1	0	1	0	1	0	1	1	0	1	0	1	1	0	1	1	0	0	0	0	1	1	1	1	1	1	1	1	0	1
pta	985665	Paenibacillus terrae HPL-003	1026	984	193	19.6138	16	0	0	1	0	0	0	1	1	0	1	1	1	0	0	1	1	0	0	0	0	1	1	1	1	1	1	1	0	0	1
pte	861557	Pyrenophora teres f. teres 0-1	1168	1089	191	17.539	19	1	0	1	0	1	0	1	1	0	1	1	1	0	0	1	1	0	0	0	0	1	1	1	1	1	1	1	1	0	1
pth	370438	Pelotomaculum thermopropionicum SI	714	702	156	22.2222	17	0	0	1	0	1	0	1	1	0	1	1	1	0	0	1	1	0	0	0	0	1	1	1	1	1	1	1	0	0	1
pti	556484	Phaeodactylum tricornutum CCAP 1055/1	996	1017	138	13.5693	15	0	0	1	0	0	0	0	1	0	1	1	1	0	0	1	1	0	0	0	0	1	1	1	1	1	1	1	0	0	1
ptm	412030	Paramecium tetraurelia d4-2	677	730	121	16.5753	16	1	0	1	0	0	0	0	0	0	1	1	1	0	0	1	1	0	0	0	0	1	1	1	1	1	1	1	1	0	1
pto	263820	Picrophilus torridus DSM 9790	681	754	138	18.3024	14	0	0	1	0	0	0	0	0	0	1	1	1	0	0	1	1	0	0	0	0	1	1	1	1	1	1	1	0	0	1
ptq	313595	Psychroflexus torquis ATCC 700755	889	910	160	17.5824	20	1	0	1	0	1	0	1	1	0	1	1	1	1	0	1	1	0	0	0	0	1	1	1	1	1	1	1	1	0	1
ptr	9598	Pan troglodytes (chimpanzee)	1856	1683	224	13.3096	18	0	1	1	0	0	0	0	0	0	1	1	1	1	0	1	1	0	0	1	0	1	1	1	1	1	1	1	1	0	1
pub	335992	Candidatus Pelagibacter ubique HTCC1062	738	774	68	8.78553	11	1	0	0	0	0	0	0	0	0	0	0	0	0	0	0	1	0	0	0	0	1	1	1	1	1	1	1	1	0	1
pul	584721	Pasteurella multocida subsp. multocida 3480	868	797	169	21.2045	15	0	0	1	0	0	0	1	1	0	1	0	1	0	0	1	1	0	0	0	0	1	1	1	1	1	1	1	0	0	1
put	1007105	Pusillimonas sp. T7-7	1053	1051	140	13.3206	18	1	0	1	0	0	0	1	1	0	1	0	1	1	0	1	1	0	0	0	0	1	1	1	1	1	1	1	1	0	1
puv	765952	Parachlamydia acanthamoebae UV-7	707	744	125	16.8011	14	0	0	1	0	0	0	0	0	0	1	1	1	1	0	1	0	0	0	0	0	1	1	1	1	1	1	1	0	0	1
pva	712898	Pantoea vagans C9-1	1278	1147	237	20.6626	19	1	0	1	0	1	0	1	1	0	1	1	1	0	0	1	1	0	0	0	0	1	1	1	1	1	1	1	1	0	1
pvi	290318	Chlorobium phaeovibrioides DSM 265	1431	1426	251	17.6017	18	0	1	1	0	0	0	1	1	0	1	1	1	1	0	1	0	0	0	1	0	1	1	1	1	1	1	1	0	0	1
pvx	126793	Plasmodium vivax SaI-1	460	546	63	11.5385	7	0	0	0	0	0	0	0	0	0	0	0	0	0	0	0	0	0	0	0	0	1	0	1	1	1	1	1	0	0	1
pwa	561231	Pectobacterium wasabiae WPP163	1207	1073	227	21.1556	18	1	0	1	0	0	0	1	1	0	1	1	1	0	0	1	1	0	0	0	0	1	1	1	1	1	1	1	1	0	1
pya	529709	Pyrococcus yayanosii CH1	770	871	207	23.7658	15	1	0	1	0	0	0	0	0	0	1	0	0	0	0	1	1	0	0	1	0	1	1	1	1	1	1	1	1	0	1
pyn	342949	Pyrococcus sp. NA2	485	540	98	18.1481	9	0	0	1	0	0	0	0	0	0	1	0	0	0	0	1	0	0	0	0	0	1	1	1	0	1	1	0	0	0	1
pyo	352914	Plasmodium yoelii yoelii 17XNL	434	531	59	11.1111	7	0	0	0	0	0	0	0	0	0	0	0	0	0	0	0	0	0	0	0	0	1	0	1	1	1	1	1	0	0	1
pyr	1104324	Pyrobaculum sp. 1860	585	629	117	18.601	12	0	0	1	0	0	0	1	1	0	1	0	0	0	0	1	1	0	0	0	0	1	1	1	0	1	1	0	0	0	1
pys	1183377	Pyrococcus sp. ST04	483	538	95	17.658	9	0	0	1	0	0	0	0	0	0	1	0	0	0	0	1	0	0	0	0	0	1	1	1	0	1	1	0	0	0	1
pzu	450851	Phenylobacterium zucineum HLK1	1045	1026	164	15.9844	18	1	0	1	0	1	0	1	1	0	1	0	0	1	0	1	1	0	0	0	0	1	1	1	1	1	1	1	1	0	1
raa	1151116	Rahnella aquatilis HX2	1243	1110	225	20.2703	18	1	0	1	0	1	0	1	1	0	1	0	0	1	0	1	1	0	0	0	0	1	1	1	1	1	1	1	1	0	1
rae	1271752	Riemerella anatipestifer RA-CH-2	651	643	111	17.2628	13	0	0	1	0	0	0	0	0	0	1	0	0	1	0	1	1	0	0	0	0	1	1	1	1	1	1	1	0	0	1
raf	347255	Rickettsia africae ESF-5	800	914	161	17.6149	15	1	0	1	0	0	0	0	0	0	0	1	1	0	0	1	1	0	0	1	0	1	0	1	1	1	1	1	1	0	1
rag	1228997	Riemerella anatipestifer RA-CH-1	658	649	123	18.9522	15	0	0	1	0	0	0	0	0	0	1	1	1	1	0	1	1	0	0	0	0	1	1	1	1	1	1	1	0	0	1
rah	741091	Rahnella sp. Y9602	1281	1141	247	21.6477	20	1	0	1	0	1	0	1	1	0	1	1	1	1	0	1	1	0	0	0	0	1	1	1	1	1	1	1	1	0	1
rai	693978	Riemerella anatipestifer ATCC 11845 = DSM 15868	645	641	124	19.3448	15	0	0	1	0	0	0	0	0	0	1	1	1	1	0	1	1	0	0	0	0	1	1	1	1	1	1	1	0	0	1
rak	293614	Rickettsia akari Hartford	392	484	51	10.5372	6	0	0	0	0	0	0	0	0	0	0	0	0	0	0	0	0	0	0	0	0	1	0	1	1	1	1	0	0	0	1
ral	697329	Ruminococcus albus 7	730	706	143	20.255	13	0	0	1	0	0	0	1	1	0	1	0	0	0	0	1	1	0	0	0	0	1	1	1	1	1	1	0	0	0	1
ram	1105111	Candidatus Rickettsia amblyommii GAT-30V	378	473	46	9.72516	6	0	0	0	0	0	0	0	0	0	0	0	0	0	0	0	0	0	0	0	0	1	0	1	1	1	1	0	0	0	1
ran	693978	Riemerella anatipestifer ATCC 11845 = DSM 15868	692	695	129	18.5612	15	0	0	1	0	0	0	0	0	0	1	1	1	1	0	1	1	0	0	0	0	1	1	1	1	1	1	1	0	0	1
raq	745277	Rahnella aquatilis CIP 78.65 = ATCC 33071	1239	1115	238	21.3453	19	1	0	1	0	1	0	1	1	0	1	0	1	1	0	1	1	0	0	0	0	1	1	1	1	1	1	1	1	0	1
rar	992406	Riemerella anatipestifer RA-GD	635	635	112	17.6378	13	0	0	1	0	0	0	0	0	0	1	0	0	1	0	1	1	0	0	0	0	1	1	1	1	1	1	1	0	0	1
rau	1105110	Rickettsia australis Cutlack	377	472	46	9.74576	6	0	0	0	0	0	0	0	0	0	0	0	0	0	0	0	0	0	0	0	0	1	0	1	1	1	1	0	0	0	1
rba	243090	Rhodopirellula baltica SH 1 (Pirellula sp. strain 1)	994	1019	165	16.1923	16	0	0	1	0	0	0	1	1	0	1	1	1	0	0	1	1	0	0	0	0	1	1	1	1	1	1	1	0	0	1
rbe	336407	Rickettsia bellii RML369-C	881	1002	183	18.2635	16	1	1	1	0	0	0	0	0	0	0	1	1	0	0	1	1	0	0	1	0	1	0	1	1	1	1	1	1	0	1
rbi	313596	Robiginitalea biformata HTCC2501	1851	1810	326	18.011	23	1	1	1	0	1	0	1	1	0	1	1	1	1	0	1	1	0	0	1	0	1	1	1	1	1	1	1	1	1	1
rbo	391896	Rickettsia bellii OSU 85-389	886	993	180	18.1269	15	1	1	1	0	0	0	0	0	0	0	1	1	0	0	1	1	0	0	1	0	1	0	1	1	0	1	1	1	0	1
rbr	657321	Ruminococcus bromii L2-63	525	537	72	13.4078	7	0	0	0	0	0	0	0	0	0	0	0	0	0	0	0	0	0	0	0	0	1	1	1	1	1	1	0	0	0	1
rca	383372	Roseiflexus castenholzii DSM 13941	1861	1849	367	19.8486	22	1	1	1	0	1	0	1	1	0	1	0	1	1	0	1	1	0	0	1	0	1	1	1	1	1	1	1	1	1	1
rcc	1105107	Rickettsia canadensis CA410	337	425	46	10.8235	6	0	0	0	0	0	0	0	0	0	0	0	0	0	0	0	0	0	0	0	0	1	0	1	1	1	1	0	0	0	1
rce	414684	Rhodospirillum centenum SW	2077	2012	345	17.1471	23	1	1	1	0	1	0	1	1	0	1	1	1	1	0	1	1	0	0	1	0	1	1	1	1	1	1	1	1	1	1
rch	213810	Ruminococcus champanellensis 18P13	596	604	118	19.5364	8	0	0	0	0	0	0	0	0	0	0	0	0	0	0	1	0	0	0	0	0	1	1	1	1	1	1	0	0	0	1
rci	351160	Methanocella arvoryzae MRE50	908	993	143	14.4008	10	0	0	0	0	0	0	0	0	0	0	0	0	0	0	0	0	0	0	0	0	1	1	1	1	1	1	1	1	1	1
rcm	293613	Rickettsia canadensis McKiel	337	427	50	11.7096	8	0	0	0	0	0	0	0	0	0	0	0	0	0	0	0	0	0	0	0	0	1	0	1	1	1	1	1	1	0	1
rco	272944	Rickettsia conorii Malish 7	366	449	55	12.2494	8	0	0	0	0	0	0	0	0	0	0	0	0	0	0	0	0	0	0	0	0	1	0	1	1	1	1	1	1	0	1
rcp	272942	Rhodobacter capsulatus SB 1003	2108	2014	378	18.7686	22	1	0	1	0	1	0	1	1	0	1	1	1	1	0	1	1	0	0	1	0	1	1	1	1	1	1	1	1	1	1
rcu	3988	Ricinus communis (castor bean)	1560	1421	233	16.3969	21	1	1	1	0	0	0	1	1	0	1	1	1	1	0	1	1	0	0	1	0	1	1	1	1	1	1	1	1	0	1
rde	375451	Roseobacter denitrificans OCh 114	2364	2259	410	18.1496	23	1	0	1	0	1	0	1	1	0	1	1	1	1	0	1	1	1	0	1	0	1	1	1	1	1	1	1	1	1	1
rdn	762948	Rothia dentocariosa ATCC 17931	1392	1447	255	17.6227	20	1	1	1	0	0	0	1	1	0	1	0	1	1	0	1	1	0	0	1	0	1	1	1	1	1	1	1	1	0	1
rec	491916	Rhizobium etli CIAT 652	2421	2323	495	21.3087	23	1	1	1	0	1	0	1	1	0	1	1	1	1	0	1	1	0	0	1	0	1	1	1	1	1	1	1	1	1	1
reh	381666	Ralstonia eutropha H16	2580	2476	484	19.5477	23	1	0	1	0	1	0	1	1	0	1	1	1	1	0	1	1	1	0	1	0	1	1	1	1	1	1	1	1	1	1
req	685727	Rhodococcus equi 103S	2114	2029	442	21.7841	22	1	1	1	0	0	0	1	1	1	1	0	1	1	0	1	1	0	0	1	0	1	1	1	1	1	1	1	1	1	1
rer	234621	Rhodococcus erythropolis PR4	2379	2331	447	19.1763	21	1	0	1	0	1	0	1	1	0	1	0	1	1	0	1	1	0	0	1	0	1	1	1	1	1	1	1	1	1	1
ret	347834	Rhizobium etli CFN 42	2492	2386	517	21.6681	22	1	1	1	0	1	0	1	1	0	1	0	1	1	0	1	1	0	0	1	0	1	1	1	1	1	1	1	1	1	1
reu	264198	Ralstonia eutropha JMP134	2478	2366	460	19.4421	23	1	1	1	0	1	0	1	1	0	1	1	1	1	0	1	1	0	0	1	0	1	1	1	1	1	1	1	1	1	1
rfe	315456	Rickettsia felis URRWXCal2	405	503	51	10.1392	6	0	0	0	0	0	0	0	0	0	0	0	0	0	0	0	0	0	0	0	0	1	0	1	1	1	1	0	0	0	1
rfr	338969	Rhodoferax ferrireducens T118 (DSM 15236)	2108	1990	398	20	22	1	1	1	0	1	0	1	1	0	1	0	1	1	0	1	1	0	0	1	0	1	1	1	1	1	1	1	1	1	1
rge	983917	Rubrivivax gelatinosus IL144	1158	1105	212	19.1855	18	1	0	1	0	1	0	1	1	0	1	0	1	1	0	1	1	0	0	0	0	1	1	1	1	1	1	0	1	0	1
rha	101510	Rhodococcus jostii RHA1	2930	2803	538	19.1937	22	1	1	1	0	1	0	1	1	0	1	0	1	1	0	1	1	0	0	1	0	1	1	1	1	1	1	1	1	1	1
rhd	666685	Rhodanobacter sp. 2APBS1	1006	1015	182	17.931	19	1	0	1	0	1	0	1	1	0	1	0	1	1	0	1	1	0	0	0	0	1	1	1	1	1	1	1	1	0	1
rhe	1032845	Rickettsia heilongjiangensis 054	898	1052	163	15.4943	14	1	0	1	0	0	0	0	0	0	0	0	1	0	0	1	1	0	0	1	0	1	0	1	1	1	1	1	1	0	1
rhi	394	Sinorhizobium fredii NGR234	2414	2278	490	21.5101	24	1	0	1	0	1	0	1	1	1	1	1	1	1	0	1	1	1	0	1	0	1	1	1	1	1	1	1	1	1	1
rho	585394	Roseburia hominis A2-183	1502	1526	304	19.9214	22	1	1	1	1	1	0	1	1	0	1	0	1	1	0	1	1	0	0	1	0	1	1	1	1	1	1	1	1	0	1
rim	657315	Roseburia intestinalis M50/1	685	701	142	20.2568	13	0	0	1	0	0	0	1	1	0	1	0	0	0	0	1	1	0	0	0	0	1	1	1	1	1	1	0	0	0	1
rip	515618	Candidatus Riesia pediculicola USDA	763	862	135	15.6613	8	0	0	1	0	0	0	0	0	0	0	0	1	0	0	0	0	0	0	0	0	1	0	1	1	1	1	0	0	0	1
riv	373994	Rivularia sp. PCC 7116	923	940	110	11.7021	8	0	0	0	0	0	0	0	0	0	0	0	0	1	0	0	0	0	0	0	0	1	1	1	1	1	1	0	0	0	1
rix	718255	Roseburia intestinalis XB6B4	696	713	95	13.324	7	0	0	0	0	0	0	0	0	0	0	0	0	0	0	0	0	0	0	0	0	1	1	1	1	1	1	0	0	0	1
rja	652620	Rickettsia japonica YH	771	864	146	16.8981	12	0	0	1	0	0	0	0	0	0	0	0	1	0	0	1	1	0	0	1	0	1	0	1	1	1	1	1	0	0	1
rle	216596	Rhizobium leguminosarum bv. viciae 3841	1402	1367	266	19.4587	19	1	0	1	0	1	0	1	1	0	1	0	1	1	0	1	1	0	0	0	0	1	1	1	1	1	1	1	1	0	1
rlg	395491	Rhizobium leguminosarum bv. trifolii WSM1325	2317	2226	473	21.2489	22	1	1	1	0	1	0	1	1	0	1	0	1	1	0	1	1	0	0	1	0	1	1	1	1	1	1	1	1	1	1
rli	391595	Roseobacter litoralis Och 149	2228	2114	392	18.543	21	1	0	1	0	1	0	1	1	0	1	0	1	1	0	1	1	0	0	1	0	1	1	1	1	1	1	1	1	1	1
rlt	395492	Rhizobium leguminosarum bv. trifolii WSM2304	2282	2164	465	21.488	22	1	1	1	0	1	0	1	1	0	1	0	1	1	0	1	1	0	0	1	0	1	1	1	1	1	1	1	1	1	1
rma	413404	Candidatus Ruthia magnifica Cm, endosymbiont of Calyptogena magnifica (hydrothermal vent clam)	629	619	70	11.3086	11	1	0	0	0	0	0	0	0	0	0	0	0	0	0	0	1	0	0	0	0	1	1	1	1	1	1	1	1	0	1
rme	266264	Cupriavidus metallidurans CH34	2438	2375	451	18.9895	21	1	1	1	0	1	0	1	1	0	1	0	1	1	0	1	1	0	0	1	0	1	1	1	1	1	1	1	1	0	1
rmg	762570	Rhodothermus marinus SG0.5JP17-172	1824	1810	345	19.0608	22	1	1	1	0	1	0	1	1	0	1	0	1	1	0	1	1	0	0	1	0	1	1	1	1	1	1	1	1	1	1
rmi	1105112	Rickettsia massiliae AZT80	340	429	46	10.7226	6	0	0	0	0	0	0	0	0	0	0	0	0	0	0	0	0	0	0	0	0	1	0	1	1	1	1	0	0	0	1
rmo	1105114	Rickettsia montanensis OSU 85-930	354	434	46	10.5991	6	0	0	0	0	0	0	0	0	0	0	0	0	0	0	0	0	0	0	0	0	1	0	1	1	1	1	0	0	0	1
rmr	518766	Rhodothermus marinus DSM 4252	1805	1747	356	20.3778	22	1	1	1	0	1	0	1	1	0	1	0	1	1	0	1	1	0	0	1	0	1	1	1	1	1	1	1	1	1	1
rms	416276	Rickettsia massiliae MTU5	711	817	145	17.7479	12	0	0	1	0	0	0	0	0	0	0	0	1	0	0	1	1	0	0	1	0	1	0	1	1	1	1	1	0	0	1
rmu	680646	Rothia mucilaginosa DY-18	1396	1375	278	20.2182	17	0	0	1	0	0	0	1	1	0	1	0	1	1	0	1	1	0	0	1	0	1	1	1	1	1	1	1	0	0	1
rno	10116	Rattus norvegicus (Norway rat)	1852	1686	175	10.3796	12	0	1	0	0	0	0	0	0	0	0	0	0	1	0	0	0	0	0	1	0	1	1	1	1	1	1	1	1	0	1
rob	657314	Ruminococcus obeum A2-162	700	709	127	17.9126	12	0	0	1	0	0	0	0	1	0	1	0	0	0	0	1	1	0	0	0	0	1	1	1	1	1	1	0	0	0	1
rop	632772	Rhodococcus opacus B4	2535	2453	482	19.6494	21	1	0	1	0	1	0	1	1	0	1	0	1	1	0	1	1	0	0	1	0	1	1	1	1	1	1	1	1	1	1
ror	1286170	Raoultella ornithinolytica B6	1354	1236	275	22.2492	18	1	0	1	0	1	0	1	1	0	1	0	1	0	0	1	1	0	0	0	0	1	1	1	1	1	1	1	1	0	1
rpa	258594	Rhodopseudomonas palustris CGA009	1277	1295	245	18.9189	21	1	0	1	0	1	0	1	1	0	1	1	1	1	0	1	1	1	0	0	0	1	1	1	1	1	1	1	1	0	1
rpb	316058	Rhodopseudomonas palustris HaA2	2201	2162	401	18.5476	24	1	1	1	0	1	0	1	1	0	1	1	1	1	0	1	1	1	0	1	0	1	1	1	1	1	1	1	1	1	1
rpc	316056	Rhodopseudomonas palustris BisB18	2037	1967	386	19.6238	24	1	1	1	0	1	0	1	1	0	1	1	1	1	0	1	1	1	0	1	0	1	1	1	1	1	1	1	1	1	1
rpd	316057	Rhodopseudomonas palustris BisB5	2116	2077	390	18.7771	24	1	1	1	0	1	0	1	1	0	1	1	1	1	0	1	1	1	0	1	0	1	1	1	1	1	1	1	1	1	1
rpe	316055	Rhodopseudomonas palustris BisA53	2204	2155	386	17.9118	24	1	1	1	0	1	0	1	1	0	1	1	1	1	0	1	1	1	0	1	0	1	1	1	1	1	1	1	1	1	1
rpf	428406	Ralstonia pickettii 12D	2207	2093	455	21.7391	24	1	1	1	0	1	0	1	1	1	1	1	1	1	0	1	1	1	0	1	0	1	1	1	1	1	1	1	1	0	1
rpg	1105098	Rickettsia prowazekii GvV257	375	469	46	9.8081	6	0	0	0	0	0	0	0	0	0	0	0	0	0	0	0	0	0	0	0	0	1	0	1	1	1	1	0	0	0	1
rph	481009	Rickettsia philipii 364D	349	431	46	10.6729	6	0	0	0	0	0	0	0	0	0	0	0	0	0	0	0	0	0	0	0	0	1	0	1	1	1	1	0	0	0	1
rpi	402626	Ralstonia pickettii 12J	2204	2058	455	22.1088	24	1	1	1	0	1	0	1	1	1	1	1	1	1	0	1	1	1	0	1	0	1	1	1	1	1	1	1	1	0	1
rpk	562019	Rickettsia peacockii Rustic	337	425	49	11.5294	6	0	0	0	0	0	0	0	0	0	0	0	0	0	0	0	0	0	0	0	0	1	0	1	1	1	1	0	0	0	1
rpl	1290428	Rickettsia prowazekii Breinl	375	469	46	9.8081	6	0	0	0	0	0	0	0	0	0	0	0	0	0	0	0	0	0	0	0	0	1	0	1	1	1	1	0	0	0	1
rpm	1150469	Rhodospirillum photometricum DSM 122	836	865	148	17.1098	19	1	0	1	0	0	0	1	1	0	1	1	1	1	0	1	1	0	0	0	0	1	1	1	1	1	1	1	1	0	1
rpn	1290427	Rickettsia prowazekii NMRC Madrid E	375	469	46	9.8081	6	0	0	0	0	0	0	0	0	0	0	0	0	0	0	0	0	0	0	0	0	1	0	1	1	1	1	0	0	0	1
rpo	1105096	Rickettsia prowazekii BuV67-CWPP	376	471	46	9.76645	6	0	0	0	0	0	0	0	0	0	0	0	0	0	0	0	0	0	0	0	0	1	0	1	1	1	1	0	0	0	1
rpp	1105108	Rickettsia parkeri Portsmouth	360	446	46	10.3139	6	0	0	0	0	0	0	0	0	0	0	0	0	0	0	0	0	0	0	0	0	1	0	1	1	1	1	0	0	0	1
rpq	449216	Rickettsia prowazekii Rp22	376	471	46	9.76645	6	0	0	0	0	0	0	0	0	0	0	0	0	0	0	0	0	0	0	0	0	1	0	1	1	1	1	0	0	0	1
rpr	272947	Rickettsia prowazekii Madrid E	373	471	46	9.76645	6	0	0	0	0	0	0	0	0	0	0	0	0	0	0	0	0	0	0	0	0	1	0	1	1	1	1	0	0	0	1
rps	1105095	Rickettsia prowazekii Katsinyian	376	471	46	9.76645	6	0	0	0	0	0	0	0	0	0	0	0	0	0	0	0	0	0	0	0	0	1	0	1	1	1	1	0	0	0	1
rpt	395960	Rhodopseudomonas palustris TIE-1	2245	2166	412	19.0212	24	1	1	1	0	1	0	1	1	0	1	1	1	1	0	1	1	1	0	1	0	1	1	1	1	1	1	1	1	1	1
rpv	1105099	Rickettsia prowazekii RpGvF24	376	471	46	9.76645	6	0	0	0	0	0	0	0	0	0	0	0	0	0	0	0	0	0	0	0	0	1	0	1	1	1	1	0	0	0	1
rpw	1105094	Rickettsia prowazekii Chernikova	376	471	46	9.76645	6	0	0	0	0	0	0	0	0	0	0	0	0	0	0	0	0	0	0	0	0	1	0	1	1	1	1	0	0	0	1
rpx	652103	Rhodopseudomonas palustris DX-1	2118	2041	399	19.5492	24	1	1	1	0	1	0	1	1	0	1	1	1	1	0	1	1	1	0	1	0	1	1	1	1	1	1	1	1	1	1
rpz	1105097	Rickettsia prowazekii Dachau	372	470	46	9.78723	6	0	0	0	0	0	0	0	0	0	0	0	0	0	0	0	0	0	0	0	0	1	0	1	1	1	1	0	0	0	1
rra	1105105	Rickettsia rickettsii Arizona	351	432	46	10.6481	6	0	0	0	0	0	0	0	0	0	0	0	0	0	0	0	0	0	0	0	0	1	0	1	1	1	1	0	0	0	1
rrb	1105104	Rickettsia rickettsii Brazil	351	432	46	10.6481	6	0	0	0	0	0	0	0	0	0	0	0	0	0	0	0	0	0	0	0	0	1	0	1	1	1	1	0	0	0	1
rrc	1105102	Rickettsia rickettsii Colombia	351	432	46	10.6481	6	0	0	0	0	0	0	0	0	0	0	0	0	0	0	0	0	0	0	0	0	1	0	1	1	1	1	0	0	0	1
rre	1105113	Rickettsia rhipicephali 3-7-female6-CWPP	336	427	46	10.7728	6	0	0	0	0	0	0	0	0	0	0	0	0	0	0	0	0	0	0	0	0	1	0	1	1	1	1	0	0	0	1
rrf	1036743	Rhodospirillum rubrum F11	999	960	191	19.8958	20	1	0	1	0	1	0	1	1	0	1	1	1	1	0	1	1	0	0	0	0	1	1	1	1	1	1	1	1	0	1
[truncated: 633 more rows]
