# Supplementary material for: Path2Models: large-scale generation of computational models from biochemical pathway maps
Source: BMC Syst Biol. 2013 Nov 1;7:116. doi: 10.1186/1752-0509-7-116 (PMC4228421; doi:10.1186/1752-0509-7-116)
Supplement: Additional file 2 — Provided as an additional file and through labarchives, DOI:10.6070/H4WH2MX0. [file 1752-0509-7-116-S2.zip]

Archive with 84 entries (68 files):
- Subliminal Toolbox v2/
- Subliminal Toolbox v2/bin/
- Subliminal Toolbox v2/bin/readme.txt
- Subliminal Toolbox v2/bin/subliminal2
- Subliminal Toolbox v2/doc/
- Subliminal Toolbox v2/doc/mcisb-subliminal-lite/
- Subliminal Toolbox v2/doc/mcisb-subliminal-lite/allclasses-frame.html
- Subliminal Toolbox v2/doc/mcisb-subliminal-lite/allclasses-noframe.html
- Subliminal Toolbox v2/doc/mcisb-subliminal-lite/constant-values.html
- Subliminal Toolbox v2/doc/mcisb-subliminal-lite/deprecated-list.html
- Subliminal Toolbox v2/doc/mcisb-subliminal-lite/help-doc.html
- Subliminal Toolbox v2/doc/mcisb-subliminal-lite/index-all.html
- Subliminal Toolbox v2/doc/mcisb-subliminal-lite/index.html
- Subliminal Toolbox v2/doc/mcisb-subliminal-lite/org/
- Subliminal Toolbox v2/doc/mcisb-subliminal-lite/org/mcisb/
- Subliminal Toolbox v2/doc/mcisb-subliminal-lite/org/mcisb/subliminal_lite/
- Subliminal Toolbox v2/doc/mcisb-subliminal-lite/org/mcisb/subliminal_lite/Extracter.html
- Subliminal Toolbox v2/doc/mcisb-subliminal-lite/org/mcisb/subliminal_lite/kegg/
- Subliminal Toolbox v2/doc/mcisb-subliminal-lite/org/mcisb/subliminal_lite/kegg/KeggExtracter.html
- Subliminal Toolbox v2/doc/mcisb-subliminal-lite/org/mcisb/subliminal_lite/kegg/KeggUtils.html
- Subliminal Toolbox v2/doc/mcisb-subliminal-lite/org/mcisb/subliminal_lite/kegg/KeggUtilsTest.html
- Subliminal Toolbox v2/doc/mcisb-subliminal-lite/org/mcisb/subliminal_lite/kegg/package-frame.html
- Subliminal Toolbox v2/doc/mcisb-subliminal-lite/org/mcisb/subliminal_lite/kegg/package-summary.html
- Subliminal Toolbox v2/doc/mcisb-subliminal-lite/org/mcisb/subliminal_lite/kegg/package-tree.html
- Subliminal Toolbox v2/doc/mcisb-subliminal-lite/org/mcisb/subliminal_lite/merge/
- Subliminal Toolbox v2/doc/mcisb-subliminal-lite/org/mcisb/subliminal_lite/merge/package-frame.html
- Subliminal Toolbox v2/doc/mcisb-subliminal-lite/org/mcisb/subliminal_lite/merge/package-summary.html
- Subliminal Toolbox v2/doc/mcisb-subliminal-lite/org/mcisb/subliminal_lite/merge/package-tree.html
- Subliminal Toolbox v2/doc/mcisb-subliminal-lite/org/mcisb/subliminal_lite/merge/SimpleMerger.html
- Subliminal Toolbox v2/doc/mcisb-subliminal-lite/org/mcisb/subliminal_lite/metacyc/
- Subliminal Toolbox v2/doc/mcisb-subliminal-lite/org/mcisb/subliminal_lite/metacyc/MetaCycExtracter.html
- Subliminal Toolbox v2/doc/mcisb-subliminal-lite/org/mcisb/subliminal_lite/metacyc/MetaCycUtils.html
- Subliminal Toolbox v2/doc/mcisb-subliminal-lite/org/mcisb/subliminal_lite/metacyc/MetaCycUtilsTest.html
- Subliminal Toolbox v2/doc/mcisb-subliminal-lite/org/mcisb/subliminal_lite/metacyc/package-frame.html
- Subliminal Toolbox v2/doc/mcisb-subliminal-lite/org/mcisb/subliminal_lite/metacyc/package-summary.html
- Subliminal Toolbox v2/doc/mcisb-subliminal-lite/org/mcisb/subliminal_lite/metacyc/package-tree.html
- Subliminal Toolbox v2/doc/mcisb-subliminal-lite/org/mcisb/subliminal_lite/mnxref/
- Subliminal Toolbox v2/doc/mcisb-subliminal-lite/org/mcisb/subliminal_lite/mnxref/MxnRefChemUtils.html
- Subliminal Toolbox v2/doc/mcisb-subliminal-lite/org/mcisb/subliminal_lite/mnxref/MxnRefChemUtilsTest.html
- Subliminal Toolbox v2/doc/mcisb-subliminal-lite/org/mcisb/subliminal_lite/mnxref/MxnRefReactionUtils.html
- Subliminal Toolbox v2/doc/mcisb-subliminal-lite/org/mcisb/subliminal_lite/mnxref/MxnRefReactionUtilsTest.html
- Subliminal Toolbox v2/doc/mcisb-subliminal-lite/org/mcisb/subliminal_lite/mnxref/MxnRefUtils.Evidence.html
- Subliminal Toolbox v2/doc/mcisb-subliminal-lite/org/mcisb/subliminal_lite/mnxref/MxnRefUtils.html
- Subliminal Toolbox v2/doc/mcisb-subliminal-lite/org/mcisb/subliminal_lite/mnxref/package-frame.html
- Subliminal Toolbox v2/doc/mcisb-subliminal-lite/org/mcisb/subliminal_lite/mnxref/package-summary.html
- Subliminal Toolbox v2/doc/mcisb-subliminal-lite/org/mcisb/subliminal_lite/mnxref/package-tree.html
- Subliminal Toolbox v2/doc/mcisb-subliminal-lite/org/mcisb/subliminal_lite/model/
- Subliminal Toolbox v2/doc/mcisb-subliminal-lite/org/mcisb/subliminal_lite/model/BiomassExtracter.html
- Subliminal Toolbox v2/doc/mcisb-subliminal-lite/org/mcisb/subliminal_lite/model/CobraFormatter.html
- Subliminal Toolbox v2/doc/mcisb-subliminal-lite/org/mcisb/subliminal_lite/model/FluxBoundsGenerater.html
- Subliminal Toolbox v2/doc/mcisb-subliminal-lite/org/mcisb/subliminal_lite/model/GeneAssociationGenerater.html
- Subliminal Toolbox v2/doc/mcisb-subliminal-lite/org/mcisb/subliminal_lite/model/ModelGenerater.html
- Subliminal Toolbox v2/doc/mcisb-subliminal-lite/org/mcisb/subliminal_lite/model/package-frame.html
- Subliminal Toolbox v2/doc/mcisb-subliminal-lite/org/mcisb/subliminal_lite/model/package-summary.html
- Subliminal Toolbox v2/doc/mcisb-subliminal-lite/org/mcisb/subliminal_lite/model/package-tree.html
- Subliminal Toolbox v2/doc/mcisb-subliminal-lite/org/mcisb/subliminal_lite/model/TransportExtracter.html
- Subliminal Toolbox v2/doc/mcisb-subliminal-lite/org/mcisb/subliminal_lite/model/XmlFormatter.html
- Subliminal Toolbox v2/doc/mcisb-subliminal-lite/org/mcisb/subliminal_lite/package-frame.html
- Subliminal Toolbox v2/doc/mcisb-subliminal-lite/org/mcisb/subliminal_lite/package-summary.html
- Subliminal Toolbox v2/doc/mcisb-subliminal-lite/org/mcisb/subliminal_lite/package-tree.html
- Subliminal Toolbox v2/doc/mcisb-subliminal-lite/org/mcisb/subliminal_lite/Path2ModelsReconstructionGenerator.html
- Subliminal Toolbox v2/doc/mcisb-subliminal-lite/org/mcisb/subliminal_lite/sbml/
- Subliminal Toolbox v2/doc/mcisb-subliminal-lite/org/mcisb/subliminal_lite/sbml/package-frame.html
- Subliminal Toolbox v2/doc/mcisb-subliminal-lite/org/mcisb/subliminal_lite/sbml/package-summary.html
- Subliminal Toolbox v2/doc/mcisb-subliminal-lite/org/mcisb/subliminal_lite/sbml/package-tree.html
- Subliminal Toolbox v2/doc/mcisb-subliminal-lite/org/mcisb/subliminal_lite/sbml/SbmlFactory.html
- Subliminal Toolbox v2/doc/mcisb-subliminal-lite/org/mcisb/subliminal_lite/SubliminalUtils.html
- Subliminal Toolbox v2/doc/mcisb-subliminal-lite/org/mcisb/subliminal_lite/SubliminalUtilsTest.html
- Subliminal Toolbox v2/doc/mcisb-subliminal-lite/org/mcisb/subliminal_lite/xref/
- Subliminal Toolbox v2/doc/mcisb-subliminal-lite/org/mcisb/subliminal_lite/xref/ChebiUtils.html
- Subliminal Toolbox v2/doc/mcisb-subliminal-lite/org/mcisb/subliminal_lite/xref/package-frame.html
- Subliminal Toolbox v2/doc/mcisb-subliminal-lite/org/mcisb/subliminal_lite/xref/package-summary.html
- Subliminal Toolbox v2/doc/mcisb-subliminal-lite/org/mcisb/subliminal_lite/xref/package-tree.html
- Subliminal Toolbox v2/doc/mcisb-subliminal-lite/overview-frame.html
- Subliminal Toolbox v2/doc/mcisb-subliminal-lite/overview-summary.html
- Subliminal Toolbox v2/doc/mcisb-subliminal-lite/overview-tree.html
- Subliminal Toolbox v2/doc/mcisb-subliminal-lite/package-list
- Subliminal Toolbox v2/doc/mcisb-subliminal-lite/resources/
- Subliminal Toolbox v2/doc/mcisb-subliminal-lite/resources/inherit.gif
- Subliminal Toolbox v2/doc/mcisb-subliminal-lite/stylesheet.css
- Subliminal Toolbox v2/lib/
- Subliminal Toolbox v2/lib/ant.jar
- Subliminal Toolbox v2/lib/jsbml-0.8-with-dependencies.jar
- Subliminal Toolbox v2/lib/mcisb-subliminal-lite.jar
