# Supplementary material for: Path2Models: large-scale generation of computational models from biochemical pathway maps
Source: BMC Syst Biol. 2013 Nov 1;7:116. doi: 10.1186/1752-0509-7-116 (PMC4228421; doi:10.1186/1752-0509-7-116)
Supplement: Additional file 2 — Provided as an additional file and through labarchives, DOI:10.6070/H4WH2MX0. [file 1752-0509-7-116-S2.zip › Subliminal Toolbox v2/bin/readme.txt]

Step 1: Acquire MetaCyc license:

http://biocyc.org/download-flatfiles.shtml

-----


Step 2: Update the script, subliminal2 (in this folder) to reflect your MetaCyc license details.

The fields that require changing are:

-Dorg.mcisb.subliminal.metacyc.MetaCycSource=http://bioinformatics.ai.sri.com/***/
-Dorg.mcisb.subliminal.metacyc.MetaCycUsername=***
-Dorg.mcisb.subliminal.metacyc.MetaCycPassword=***

-----


Step 3: Running the Subliminal Toolbox version 2

To run, simply type one of the following command line options:

1. ./subliminal2 [OUTPUT_DIRECTORY]

	Generates all models from KEGG organism id 'aaa' onwards in the specified output directory.
	
	e.g. ./subliminal2 /Users/johnsmith/subliminal2/
	
	
2. ./subliminal2 [OUTPUT_DIRECTORY] [KEGG_ORGANISM_ID]

	Generates one models from the specified KEGG organism id in the specified output directory.
	
	e.g. ./subliminal2 /Users/johnsmith/subliminal2/ hsa
	
	
3. ./subliminal2 [OUTPUT_DIRECTORY] -f [KEGG_ORGANISM_ID]

	Generates all models starting from the specified KEGG organism id alphabetically onwards in the specified output directory.
	
	e.g. ./subliminal2 /Users/johnsmith/subliminal2/ -f hsa
	
	
4. ./subliminal2 [OUTPUT_DIRECTORY] -l [KEGG_ORGANISM_ID_1] [KEGG_ORGANISM_ID_2] [KEGG_ORGANISM_ID_n]

	Generates multiple models from the specified KEGG organism ids in the specified output directory.
	
	e.g. ./subliminal2 /Users/johnsmith/subliminal2/ -l hsa eco sce
