# Supplementary material for: Path2Models: large-scale generation of computational models from biochemical pathway maps
Source: BMC Syst Biol. 2013 Nov 1;7:116. doi: 10.1186/1752-0509-7-116 (PMC4228421; doi:10.1186/1752-0509-7-116)
Supplement: Additional file 2 — Provided as an additional file and through labarchives, DOI:10.6070/H4WH2MX0. [file 1752-0509-7-116-S2.zip › Subliminal Toolbox v2/bin/subliminal2]

java -cp ../lib/ant.jar:../lib/jsbml-0.8-with-dependencies.jar:../lib/mcisb-subliminal-lite.jar -Xmx4096m -Dorg.mcisb.subliminal.metacyc.MetaCycSource=*** -Dorg.mcisb.subliminal.metacyc.MetaCycUsername=*** -Dorg.mcisb.subliminal.metacyc.MetaCycPassword=*** -Dorg.mcisb.subliminal.CreatorGivenName=Neil -Dorg.mcisb.subliminal.CreatorFamilyName=Swainston -Dorg.mcisb.subliminal.CreatorEmail=neil.swainston@manchester.ac.uk -Dorg.mcisb.subliminal.CreatorOrganisation="University of Manchester" org.mcisb.subliminal_lite.Path2ModelsReconstructionGenerator $@
