# Supplementary material for: Path2Models: large-scale generation of computational models from biochemical pathway maps
Source: BMC Syst Biol. 2013 Nov 1;7:116. doi: 10.1186/1752-0509-7-116 (PMC4228421; doi:10.1186/1752-0509-7-116)
Supplement: Additional file 2 — Provided as an additional file and through labarchives, DOI:10.6070/H4WH2MX0. [file 1752-0509-7-116-S2.zip › Subliminal Toolbox v2/doc/mcisb-subliminal-lite/package-list]

org.mcisb.subliminal_lite
org.mcisb.subliminal_lite.kegg
org.mcisb.subliminal_lite.merge
org.mcisb.subliminal_lite.metacyc
org.mcisb.subliminal_lite.mnxref
org.mcisb.subliminal_lite.model
org.mcisb.subliminal_lite.sbml
org.mcisb.subliminal_lite.xref
